# Supplementary material for: Recombination junctions from antibody isotype switching classify immune and DNA repair dysfunction
Source: Nat Commun. 2025 Dec 19;16:11331. doi: 10.1038/s41467-025-67206-5 (PMC12722312; doi:10.1038/s41467-025-67206-5)
Supplement: Supplementary file 8 — Source data [file 41467_2025_67206_MOESM8_ESM.xlsx]

## Sheet: Fig1D
nclones	clusters_raw	nreads
10	11	10k
10	13	10k
25	24	10k
25	23	10k
100	97	10k
100	100	10k
250	242	10k
250	238	10k
1000	910	10k
1000	939	10k
2500	2008	10k
2500	1989	10k
10000	4413	10k
10000	4399	10k
25000	5392	10k
25000	5396	10k
10	11	20k
10	13	20k
25	25	20k
25	23	20k
100	98	20k
100	102	20k
250	244	20k
250	239	20k
1000	923	20k
1000	934	20k
2500	2092	20k
2500	2112	20k
10000	5686	20k
10000	5632	20k
25000	8102	20k
25000	8026	20k
10	12	50k
10	14	50k
25	24	50k
25	23	50k
100	98	50k
100	100	50k
250	245	50k
250	239	50k
1000	921	50k
1000	933	50k
2500	2149	50k
2500	2155	50k
10000	6365	50k
10000	6435	50k
25000	11225	50k
25000	11045	50k
10	12	100k
10	13	100k
25	24	100k
25	23	100k
100	98	100k
100	101	100k
250	244	100k
250	239	100k
1000	919	100k
1000	936	100k
2500	2151	100k
2500	2151	100k
10000	6570	100k
10000	6555	100k
25000	12313	100k
25000	12197	100k

## Sheet: Fig1E
ncells	clusters_raw	Donor
100000	13353	A
10000	6973	A
10000	7534	A
150000	13721	A
150000	14193	A
200000	14403	A
25000	9028	A
50000	11886	A
50000	11279	A
5000	3393	A
5000	1889	A
500	623	A
500	506	A
100000	14100	A
10000	7048	A
150000	16266	A
200000	15457	A
200000	15307	A
25000	9934	A
50000	12377	A
5000	3385	A
500	438	A
10000	6713	B
500	494	B
100000	13255	B
150000	14117	B
150000	13592	B
200000	15254	B
200000	13896	B
25000	5517	B
25000	8289	B
50000	11055	B
50000	10066	B
5000	1687	B
500	169	B
100000	13394	B
10000	4264	B
150000	13597	B
200000	15252	B
25000	9573	B
5000	3847	B
500	298	B
10000	1043	C
25000	9502	C
50000	11754	C
500	210	C
100000	14374	C
100000	10360	C
10000	4333	C
150000	16399	C
150000	16222	C
200000	16529	C
200000	16714	C
25000	9330	C
50000	10970	C
5000	2124	C
500	398	C
100000	14146	C
10000	10209	C
150000	14301	C
200000	11933	C
25000	14378	C
50000	13916	C
5000	1151	C
500	1620	C

## Sheet: Fig1F
ncells	frac_clusters	mixing	Donor
50k	0.241574	intra	A-A
100k	0.26545	intra	A-A
50k	0.24517	intra	A-A
50k	0.245172	intra	A-A
100k	0.271219	intra	B-B
50k	0.243273	intra	B-B
50k	0.198002	intra	C-C
100k	0.220052	intra	C-C
50k	0.212459	intra	C-C
100k	0.219241	intra	C-C
50k	0.195658	intra	C-C
100k	0.221405	intra	C-C
100k	0.19831	inter	mixed
50k	0.20169	inter	mixed
100k	0.195636	inter	mixed
50k	0.191434	inter	mixed
100k	0.191808	inter	mixed
50k	0.198002	inter	mixed
100k	0.220052	inter	mixed

## Sheet: Fig1G
mean_alpha_ratio_VDJ	se_alpha_ratio_VDJ	mean_alpha_ratio_SWIBRID	se_alpha_ratio_SWIBRID	Donor	ncells
0.677152	0.0137966	0.51607	0.023294	A	50k
0.627814	0.0107926	0.448269	0.0211325	B	50k
0.647585	0.00456975	0.535893	0.0218971	C	50k
0.650839	0.0170747	0.53858	0.0129064	A	100k
0.615754	0.0157543	0.486354	0.0514239	B	100k
0.657504	0.0060177	0.528886	0.0245459	C	100k

## Sheet: Fig2B
col	variance	variable	category
cluster_size_mean	0.013881	Age	Diversity
cluster_size_std	0.0223598	Age	Diversity
cluster_gini	0.0242139	Age	Diversity
cluster_entropy	0.0306631	Age	Diversity
occupancy_top_cluster	0.0701474	Age	Diversity
alpha_ratio_clusters	2.59222e-10	Age	Isotypes
pct_clusters_SA1	0.0381712	Age	Isotypes
pct_clusters_SA2	0	Age	Isotypes
pct_clusters_SG1	0.0350374	Age	Isotypes
pct_clusters_SG2	0	Age	Isotypes
pct_templated_inserts	0	Age	Structural
pct_inversions	0	Age	Structural
pct_duplications	0.0662768	Age	Structural
duplication_size	0	Age	Structural
inversion_size	0	Age	Structural
homology_score_fw	0	Age	Context
donor_score_WGCW	3.55477e-09	Age	Context
acceptor_complexity	0	Age	Context
homology	7.11536e-10	Age	Context
untemplated_inserts	0.0127052	Age	Context
pct_direct_switch	0	Age	Breaks
pct_sequential_switch	3.42126e-09	Age	Breaks
pct_intraswitch_deletion	9.48567e-09	Age	Breaks
break_dispersion_SM	0	Age	Breaks
break_dispersion_SA	1.40897e-10	Age	Breaks
cluster_size_mean	0.0237509	Batch	Diversity
cluster_size_std	0.0646784	Batch	Diversity
cluster_gini	0.248328	Batch	Diversity
cluster_entropy	0.125921	Batch	Diversity
occupancy_top_cluster	0.0706008	Batch	Diversity
alpha_ratio_clusters	0.266216	Batch	Isotypes
pct_clusters_SA1	0.0522353	Batch	Isotypes
pct_clusters_SA2	0.277093	Batch	Isotypes
pct_clusters_SG1	0.154943	Batch	Isotypes
pct_clusters_SG2	0.062581	Batch	Isotypes
pct_templated_inserts	0	Batch	Structural
pct_inversions	0.0436585	Batch	Structural
pct_duplications	0.321506	Batch	Structural
duplication_size	0.245512	Batch	Structural
inversion_size	1.91614e-08	Batch	Structural
homology_score_fw	0.0665731	Batch	Context
donor_score_WGCW	0.122663	Batch	Context
acceptor_complexity	0.196314	Batch	Context
homology	0.221601	Batch	Context
untemplated_inserts	0.345772	Batch	Context
pct_direct_switch	0.292236	Batch	Breaks
pct_sequential_switch	0.0333025	Batch	Breaks
pct_intraswitch_deletion	0.305975	Batch	Breaks
break_dispersion_SM	0.268936	Batch	Breaks
break_dispersion_SA	0.00202531	Batch	Breaks
cluster_size_mean	0.36071	Donor	Diversity
cluster_size_std	0.415763	Donor	Diversity
cluster_gini	0.528111	Donor	Diversity
cluster_entropy	0.582755	Donor	Diversity
occupancy_top_cluster	0.423179	Donor	Diversity
alpha_ratio_clusters	0.416129	Donor	Isotypes
pct_clusters_SA1	0.406987	Donor	Isotypes
pct_clusters_SA2	0.217481	Donor	Isotypes
pct_clusters_SG1	0.608961	Donor	Isotypes
pct_clusters_SG2	0.534979	Donor	Isotypes
pct_templated_inserts	0.227015	Donor	Structural
pct_inversions	0.436955	Donor	Structural
pct_duplications	0.412196	Donor	Structural
duplication_size	0.0465032	Donor	Structural
inversion_size	0.0954163	Donor	Structural
homology_score_fw	0.365188	Donor	Context
donor_score_WGCW	0.466942	Donor	Context
acceptor_complexity	0.249094	Donor	Context
homology	0.45165	Donor	Context
untemplated_inserts	0.376766	Donor	Context
pct_direct_switch	0.420365	Donor	Breaks
pct_sequential_switch	0.278356	Donor	Breaks
pct_intraswitch_deletion	0.370264	Donor	Breaks
break_dispersion_SM	0.169964	Donor	Breaks
break_dispersion_SA	0.136391	Donor	Breaks
cluster_size_mean	0.160473	Sequencing	Diversity
cluster_size_std	8.57353e-08	Sequencing	Diversity
cluster_gini	0.0130269	Sequencing	Diversity
cluster_entropy	0	Sequencing	Diversity
occupancy_top_cluster	0	Sequencing	Diversity
alpha_ratio_clusters	0.058776	Sequencing	Isotypes
pct_clusters_SA1	0.187149	Sequencing	Isotypes
pct_clusters_SA2	0.319489	Sequencing	Isotypes
pct_clusters_SG1	0	Sequencing	Isotypes
pct_clusters_SG2	0.0264292	Sequencing	Isotypes
pct_templated_inserts	0.288931	Sequencing	Structural
pct_inversions	5.52026e-11	Sequencing	Structural
pct_duplications	0.0742675	Sequencing	Structural
duplication_size	0.277126	Sequencing	Structural
inversion_size	0	Sequencing	Structural
homology_score_fw	0.113325	Sequencing	Context
donor_score_WGCW	3.49068e-10	Sequencing	Context
acceptor_complexity	0.228537	Sequencing	Context
homology	4.2295e-10	Sequencing	Context
untemplated_inserts	6.93672e-11	Sequencing	Context
pct_direct_switch	4.08216e-09	Sequencing	Breaks
pct_sequential_switch	0.188918	Sequencing	Breaks
pct_intraswitch_deletion	0	Sequencing	Breaks
break_dispersion_SM	1.11966e-10	Sequencing	Breaks
break_dispersion_SA	0.589095	Sequencing	Breaks
cluster_size_mean	0	Sex	Diversity
cluster_size_std	0	Sex	Diversity
cluster_gini	0.0514823	Sex	Diversity
cluster_entropy	0.04657	Sex	Diversity
occupancy_top_cluster	1.72546e-10	Sex	Diversity
alpha_ratio_clusters	0	Sex	Isotypes
pct_clusters_SA1	6.77688e-10	Sex	Isotypes
pct_clusters_SA2	0	Sex	Isotypes
pct_clusters_SG1	0	Sex	Isotypes
pct_clusters_SG2	2.11363e-09	Sex	Isotypes
pct_templated_inserts	0	Sex	Structural
pct_inversions	0	Sex	Structural
pct_duplications	1.19554e-10	Sex	Structural
duplication_size	0	Sex	Structural
inversion_size	1.51986e-10	Sex	Structural
homology_score_fw	6.60839e-09	Sex	Context
donor_score_WGCW	0.00106494	Sex	Context
acceptor_complexity	0	Sex	Context
homology	1.28039e-07	Sex	Context
untemplated_inserts	0	Sex	Context
pct_direct_switch	1.98952e-08	Sex	Breaks
pct_sequential_switch	2.46781e-10	Sex	Breaks
pct_intraswitch_deletion	2.63604e-08	Sex	Breaks
break_dispersion_SM	0	Sex	Breaks
break_dispersion_SA	0	Sex	Breaks
cluster_size_mean	0.441185	unexplained	Diversity
cluster_size_std	0.497199	unexplained	Diversity
cluster_gini	0.134839	unexplained	Diversity
cluster_entropy	0.214091	unexplained	Diversity
occupancy_top_cluster	0.436073	unexplained	Diversity
alpha_ratio_clusters	0.258878	unexplained	Isotypes
pct_clusters_SA1	0.315457	unexplained	Isotypes
pct_clusters_SA2	0.185937	unexplained	Isotypes
pct_clusters_SG1	0.201059	unexplained	Isotypes
pct_clusters_SG2	0.376011	unexplained	Isotypes
pct_templated_inserts	0.484053	unexplained	Structural
pct_inversions	0.519387	unexplained	Structural
pct_duplications	0.125754	unexplained	Structural
duplication_size	0.430859	unexplained	Structural
inversion_size	0.904584	unexplained	Structural
homology_score_fw	0.454914	unexplained	Context
donor_score_WGCW	0.40933	unexplained	Context
acceptor_complexity	0.326055	unexplained	Context
homology	0.326749	unexplained	Context
untemplated_inserts	0.264756	unexplained	Context
pct_direct_switch	0.287399	unexplained	Breaks
pct_sequential_switch	0.499424	unexplained	Breaks
pct_intraswitch_deletion	0.323761	unexplained	Breaks
break_dispersion_SM	0.5611	unexplained	Breaks
break_dispersion_SA	0.272489	unexplained	Breaks

## Sheet: Fig2C
col	variable	variance	category
clusters	Age	0.0190344	Diversity
clusters_eff	Age	0.0280249	Diversity
cluster_size_mean	Age	0.013881	Diversity
cluster_size_std	Age	0.0223598	Diversity
cluster_gini	Age	0.0242139	Diversity
cluster_entropy	Age	0.0306631	Diversity
cluster_inverse_simpson	Age	0.0592827	Diversity
occupancy_top_cluster	Age	0.0701474	Diversity
occupancy_big_clusters	Age	0.0122757	Diversity
alpha_ratio_clusters	Age	2.59222e-10	Isotypes
pct_clusters_SA1	Age	0.0381712	Isotypes
pct_clusters_SA2	Age	0	Isotypes
pct_clusters_SG1	Age	0.0350374	Isotypes
pct_clusters_SG2	Age	0	Isotypes
pct_clusters_SG3	Age	0	Isotypes
pct_clusters_SG4	Age	0	Isotypes
pct_clusters_SM	Age	0.0148569	Isotypes
pct_templated_inserts	Age	0	Structural
pct_inversions	Age	0	Structural
pct_duplications	Age	0.0662768	Structural
duplication_size	Age	0	Structural
inversion_size	Age	0	Structural
homology_score_fw	Age	0	Context
homology_score_rv	Age	0	Context
donor_score_S	Age	0.016796	Context
donor_score_W	Age	0.0168533	Context
donor_score_WGCW	Age	3.55477e-09	Context
donor_score_GAGCT	Age	0.0043854	Context
donor_score_GGGST	Age	1.02607e-10	Context
donor_complexity	Age	0.0155121	Context
acceptor_score_S	Age	0	Context
acceptor_score_W	Age	0	Context
acceptor_score_WGCW	Age	0	Context
acceptor_score_GAGCT	Age	0	Context
acceptor_score_GGGST	Age	8.49212e-09	Context
acceptor_complexity	Age	0	Context
homology	Age	7.11536e-10	Context
untemplated_inserts	Age	0.0127052	Context
pct_blunt	Age	0.0148836	Context
read_length_mean	Age	0.0390962	Breaks
read_length_std	Age	0.0250931	Breaks
GC_content_mean	Age	0.0296639	Breaks
GC_content_std	Age	0	Breaks
read_length_SA_mean	Age	0.0347639	Breaks
read_length_SG_mean	Age	1.17835e-09	Breaks
read_length_SA_std	Age	0.0238996	Breaks
read_length_SG_std	Age	0.00557619	Breaks
pct_direct_switch	Age	0	Breaks
pct_sequential_switch	Age	3.42126e-09	Breaks
pct_intraswitch_deletion	Age	9.48567e-09	Breaks
intraswitch_size_mean	Age	0	Breaks
intraswitch_size_std	Age	3.92763e-09	Breaks
break_dispersion_SM	Age	0	Breaks
break_dispersion_SA	Age	1.40897e-10	Breaks
break_dispersion_SG	Age	0	Breaks
break_dispersion_SA1	Age	0	Breaks
break_dispersion_SA2	Age	0.0168932	Breaks
break_dispersion_SG1	Age	0	Breaks
break_dispersion_SG2	Age	0	Breaks
break_dispersion_SG3	Age	0.00934389	Breaks
break_dispersion_SG4	Age	6.10853e-09	Breaks
pct_breaks_SM_SM	Age	0	Breaks
pct_breaks_SM_SG	Age	0	Breaks
pct_breaks_SG_SG	Age	6.09658e-07	Breaks
pct_breaks_SM_SA	Age	0	Breaks
pct_breaks_SG_SA	Age	1.53096e-10	Breaks
pct_breaks_SA_SA	Age	0	Breaks
somatic_variants	Age	0	Variants
frac_variants_transitions	Age	1.00483e-08	Variants
num_variants	Age	0	Variants
clusters	Batch	0.251122	Diversity
clusters_eff	Batch	0.295446	Diversity
cluster_size_mean	Batch	0.0237509	Diversity
cluster_size_std	Batch	0.0646784	Diversity
cluster_gini	Batch	0.248328	Diversity
cluster_entropy	Batch	0.125921	Diversity
cluster_inverse_simpson	Batch	0.343052	Diversity
occupancy_top_cluster	Batch	0.0706008	Diversity
occupancy_big_clusters	Batch	0.148043	Diversity
alpha_ratio_clusters	Batch	0.266216	Isotypes
pct_clusters_SA1	Batch	0.0522353	Isotypes
pct_clusters_SA2	Batch	0.277093	Isotypes
pct_clusters_SG1	Batch	0.154943	Isotypes
pct_clusters_SG2	Batch	0.062581	Isotypes
pct_clusters_SG3	Batch	0.0851784	Isotypes
pct_clusters_SG4	Batch	0.0120013	Isotypes
pct_clusters_SM	Batch	0	Isotypes
pct_templated_inserts	Batch	0	Structural
pct_inversions	Batch	0.0436585	Structural
pct_duplications	Batch	0.321506	Structural
duplication_size	Batch	0.245512	Structural
inversion_size	Batch	1.91614e-08	Structural
homology_score_fw	Batch	0.0665731	Context
homology_score_rv	Batch	0.297486	Context
donor_score_S	Batch	0.0858829	Context
donor_score_W	Batch	0.0858596	Context
donor_score_WGCW	Batch	0.122663	Context
donor_score_GAGCT	Batch	0.186137	Context
donor_score_GGGST	Batch	0.080889	Context
donor_complexity	Batch	0.0561561	Context
acceptor_score_S	Batch	0.219537	Context
acceptor_score_W	Batch	0.219537	Context
acceptor_score_WGCW	Batch	0	Context
acceptor_score_GAGCT	Batch	0.247155	Context
acceptor_score_GGGST	Batch	0	Context
acceptor_complexity	Batch	0.196314	Context
homology	Batch	0.221601	Context
untemplated_inserts	Batch	0.345772	Context
pct_blunt	Batch	0.000161992	Context
read_length_mean	Batch	0.318101	Breaks
read_length_std	Batch	0.384666	Breaks
GC_content_mean	Batch	0.352721	Breaks
GC_content_std	Batch	0.0569429	Breaks
read_length_SA_mean	Batch	0.31503	Breaks
read_length_SG_mean	Batch	0.200783	Breaks
read_length_SA_std	Batch	0.39062	Breaks
read_length_SG_std	Batch	0.306415	Breaks
pct_direct_switch	Batch	0.292236	Breaks
pct_sequential_switch	Batch	0.0333025	Breaks
pct_intraswitch_deletion	Batch	0.305975	Breaks
intraswitch_size_mean	Batch	0	Breaks
intraswitch_size_std	Batch	0	Breaks
break_dispersion_SM	Batch	0.268936	Breaks
break_dispersion_SA	Batch	0.00202531	Breaks
break_dispersion_SG	Batch	0.0126785	Breaks
break_dispersion_SA1	Batch	0.112692	Breaks
break_dispersion_SA2	Batch	0.255326	Breaks
break_dispersion_SG1	Batch	0	Breaks
break_dispersion_SG2	Batch	0	Breaks
break_dispersion_SG3	Batch	0.141699	Breaks
break_dispersion_SG4	Batch	0.146286	Breaks
pct_breaks_SM_SM	Batch	0.359422	Breaks
pct_breaks_SM_SG	Batch	0.226387	Breaks
pct_breaks_SG_SG	Batch	0.0994507	Breaks
pct_breaks_SM_SA	Batch	0.327462	Breaks
pct_breaks_SG_SA	Batch	0.00441298	Breaks
pct_breaks_SA_SA	Batch	0.0599202	Breaks
somatic_variants	Batch	0	Variants
frac_variants_transitions	Batch	0.0327546	Variants
num_variants	Batch	0.0295202	Variants
clusters	Donor	0.46913	Diversity
clusters_eff	Donor	0.490057	Diversity
cluster_size_mean	Donor	0.36071	Diversity
cluster_size_std	Donor	0.415763	Diversity
cluster_gini	Donor	0.528111	Diversity
cluster_entropy	Donor	0.582755	Diversity
cluster_inverse_simpson	Donor	0.466885	Diversity
occupancy_top_cluster	Donor	0.423179	Diversity
occupancy_big_clusters	Donor	0.542564	Diversity
alpha_ratio_clusters	Donor	0.416129	Isotypes
pct_clusters_SA1	Donor	0.406987	Isotypes
pct_clusters_SA2	Donor	0.217481	Isotypes
pct_clusters_SG1	Donor	0.608961	Isotypes
pct_clusters_SG2	Donor	0.534979	Isotypes
pct_clusters_SG3	Donor	0.323934	Isotypes
pct_clusters_SG4	Donor	0.426527	Isotypes
pct_clusters_SM	Donor	0.116559	Isotypes
pct_templated_inserts	Donor	0.227015	Structural
pct_inversions	Donor	0.436955	Structural
pct_duplications	Donor	0.412196	Structural
duplication_size	Donor	0.0465032	Structural
inversion_size	Donor	0.0954163	Structural
homology_score_fw	Donor	0.365188	Context
homology_score_rv	Donor	0.334373	Context
donor_score_S	Donor	0.366181	Context
donor_score_W	Donor	0.3661	Context
donor_score_WGCW	Donor	0.466942	Context
donor_score_GAGCT	Donor	0.397257	Context
donor_score_GGGST	Donor	0.263177	Context
donor_complexity	Donor	0.403356	Context
acceptor_score_S	Donor	0.396608	Context
acceptor_score_W	Donor	0.396608	Context
acceptor_score_WGCW	Donor	1.6003e-08	Context
acceptor_score_GAGCT	Donor	0.527036	Context
acceptor_score_GGGST	Donor	0.358343	Context
acceptor_complexity	Donor	0.249094	Context
homology	Donor	0.45165	Context
untemplated_inserts	Donor	0.376766	Context
pct_blunt	Donor	0.0307141	Context
read_length_mean	Donor	0.43352	Breaks
read_length_std	Donor	0.346445	Breaks
GC_content_mean	Donor	0.429906	Breaks
GC_content_std	Donor	0.0912384	Breaks
read_length_SA_mean	Donor	0.421005	Breaks
read_length_SG_mean	Donor	0.326947	Breaks
read_length_SA_std	Donor	0.369927	Breaks
read_length_SG_std	Donor	0.379338	Breaks
pct_direct_switch	Donor	0.420365	Breaks
pct_sequential_switch	Donor	0.278356	Breaks
pct_intraswitch_deletion	Donor	0.370264	Breaks
intraswitch_size_mean	Donor	0	Breaks
intraswitch_size_std	Donor	6.52621e-10	Breaks
break_dispersion_SM	Donor	0.169964	Breaks
break_dispersion_SA	Donor	0.136391	Breaks
break_dispersion_SG	Donor	0.21565	Breaks
break_dispersion_SA1	Donor	0.169627	Breaks
break_dispersion_SA2	Donor	0.0744823	Breaks
break_dispersion_SG1	Donor	0	Breaks
break_dispersion_SG2	Donor	0.147058	Breaks
break_dispersion_SG3	Donor	0.00811955	Breaks
break_dispersion_SG4	Donor	0.27441	Breaks
pct_breaks_SM_SM	Donor	0.341574	Breaks
pct_breaks_SM_SG	Donor	0.428073	Breaks
pct_breaks_SG_SG	Donor	0.292463	Breaks
pct_breaks_SM_SA	Donor	0.410015	Breaks
pct_breaks_SG_SA	Donor	0.443056	Breaks
pct_breaks_SA_SA	Donor	0.277323	Breaks
somatic_variants	Donor	0.152638	Variants
frac_variants_transitions	Donor	0.00209849	Variants
num_variants	Donor	0.118859	Variants
clusters	Sequencing	0.112995	Diversity
clusters_eff	Sequencing	0.0580248	Diversity
cluster_size_mean	Sequencing	0.160473	Diversity
cluster_size_std	Sequencing	8.57353e-08	Diversity
cluster_gini	Sequencing	0.0130269	Diversity
cluster_entropy	Sequencing	0	Diversity
cluster_inverse_simpson	Sequencing	0.0256267	Diversity
occupancy_top_cluster	Sequencing	0	Diversity
occupancy_big_clusters	Sequencing	0.0286875	Diversity
alpha_ratio_clusters	Sequencing	0.058776	Isotypes
pct_clusters_SA1	Sequencing	0.187149	Isotypes
pct_clusters_SA2	Sequencing	0.319489	Isotypes
pct_clusters_SG1	Sequencing	0	Isotypes
pct_clusters_SG2	Sequencing	0.0264292	Isotypes
pct_clusters_SG3	Sequencing	0.160512	Isotypes
pct_clusters_SG4	Sequencing	6.73586e-09	Isotypes
pct_clusters_SM	Sequencing	0.27983	Isotypes
pct_templated_inserts	Sequencing	0.288931	Structural
pct_inversions	Sequencing	5.52026e-11	Structural
pct_duplications	Sequencing	0.0742675	Structural
duplication_size	Sequencing	0.277126	Structural
inversion_size	Sequencing	0	Structural
homology_score_fw	Sequencing	0.113325	Context
homology_score_rv	Sequencing	0.0942937	Context
donor_score_S	Sequencing	1.07915e-07	Context
donor_score_W	Sequencing	3.76843e-09	Context
donor_score_WGCW	Sequencing	3.49068e-10	Context
donor_score_GAGCT	Sequencing	0	Context
donor_score_GGGST	Sequencing	0	Context
donor_complexity	Sequencing	0.0289917	Context
acceptor_score_S	Sequencing	0.0303496	Context
acceptor_score_W	Sequencing	0.0303496	Context
acceptor_score_WGCW	Sequencing	0.0622249	Context
acceptor_score_GAGCT	Sequencing	2.29004e-09	Context
acceptor_score_GGGST	Sequencing	0.154228	Context
acceptor_complexity	Sequencing	0.228537	Context
homology	Sequencing	4.2295e-10	Context
untemplated_inserts	Sequencing	6.93672e-11	Context
pct_blunt	Sequencing	0.646827	Context
read_length_mean	Sequencing	0	Breaks
read_length_std	Sequencing	0	Breaks
GC_content_mean	Sequencing	2.29511e-11	Breaks
GC_content_std	Sequencing	0.154476	Breaks
read_length_SA_mean	Sequencing	0	Breaks
read_length_SG_mean	Sequencing	0	Breaks
read_length_SA_std	Sequencing	0	Breaks
read_length_SG_std	Sequencing	0	Breaks
pct_direct_switch	Sequencing	4.08216e-09	Breaks
pct_sequential_switch	Sequencing	0.188918	Breaks
pct_intraswitch_deletion	Sequencing	0	Breaks
intraswitch_size_mean	Sequencing	0	Breaks
intraswitch_size_std	Sequencing	0	Breaks
break_dispersion_SM	Sequencing	1.11966e-10	Breaks
break_dispersion_SA	Sequencing	0.589095	Breaks
break_dispersion_SG	Sequencing	0	Breaks
break_dispersion_SA1	Sequencing	0.0689975	Breaks
break_dispersion_SA2	Sequencing	4.704e-09	Breaks
break_dispersion_SG1	Sequencing	0	Breaks
break_dispersion_SG2	Sequencing	0	Breaks
break_dispersion_SG3	Sequencing	0.0784071	Breaks
break_dispersion_SG4	Sequencing	1.81676e-10	Breaks
pct_breaks_SM_SM	Sequencing	0	Breaks
pct_breaks_SM_SG	Sequencing	0.0550613	Breaks
pct_breaks_SG_SG	Sequencing	0.172034	Breaks
pct_breaks_SM_SA	Sequencing	0.0140104	Breaks
pct_breaks_SG_SA	Sequencing	1.44625e-09	Breaks
pct_breaks_SA_SA	Sequencing	0.197024	Breaks
somatic_variants	Sequencing	0.49439	Variants
frac_variants_transitions	Sequencing	0.319823	Variants
num_variants	Sequencing	0.472979	Variants
clusters	Sex	0.0373588	Diversity
clusters_eff	Sex	0.034695	Diversity
cluster_size_mean	Sex	0	Diversity
cluster_size_std	Sex	0	Diversity
cluster_gini	Sex	0.0514823	Diversity
cluster_entropy	Sex	0.04657	Diversity
cluster_inverse_simpson	Sex	0.0258722	Diversity
occupancy_top_cluster	Sex	1.72546e-10	Diversity
occupancy_big_clusters	Sex	0.0176848	Diversity
alpha_ratio_clusters	Sex	0	Isotypes
pct_clusters_SA1	Sex	6.77688e-10	Isotypes
pct_clusters_SA2	Sex	0	Isotypes
pct_clusters_SG1	Sex	0	Isotypes
pct_clusters_SG2	Sex	2.11363e-09	Isotypes
pct_clusters_SG3	Sex	0	Isotypes
pct_clusters_SG4	Sex	0	Isotypes
pct_clusters_SM	Sex	0	Isotypes
pct_templated_inserts	Sex	0	Structural
pct_inversions	Sex	0	Structural
pct_duplications	Sex	1.19554e-10	Structural
duplication_size	Sex	0	Structural
inversion_size	Sex	1.51986e-10	Structural
homology_score_fw	Sex	6.60839e-09	Context
homology_score_rv	Sex	0	Context
donor_score_S	Sex	0.0285714	Context
donor_score_W	Sex	0.0286244	Context
donor_score_WGCW	Sex	0.00106494	Context
donor_score_GAGCT	Sex	0	Context
donor_score_GGGST	Sex	0	Context
donor_complexity	Sex	0.0221123	Context
acceptor_score_S	Sex	0	Context
acceptor_score_W	Sex	0	Context
acceptor_score_WGCW	Sex	1.46752e-07	Context
acceptor_score_GAGCT	Sex	0	Context
acceptor_score_GGGST	Sex	0	Context
acceptor_complexity	Sex	0	Context
homology	Sex	1.28039e-07	Context
untemplated_inserts	Sex	0	Context
pct_blunt	Sex	0	Context
read_length_mean	Sex	0	Breaks
read_length_std	Sex	0	Breaks
GC_content_mean	Sex	0	Breaks
GC_content_std	Sex	0.0490801	Breaks
read_length_SA_mean	Sex	3.05993e-11	Breaks
read_length_SG_mean	Sex	0	Breaks
read_length_SA_std	Sex	3.03455e-11	Breaks
read_length_SG_std	Sex	0	Breaks
pct_direct_switch	Sex	1.98952e-08	Breaks
pct_sequential_switch	Sex	2.46781e-10	Breaks
pct_intraswitch_deletion	Sex	2.63604e-08	Breaks
intraswitch_size_mean	Sex	0	Breaks
intraswitch_size_std	Sex	0	Breaks
break_dispersion_SM	Sex	0	Breaks
break_dispersion_SA	Sex	0	Breaks
break_dispersion_SG	Sex	1.00058e-09	Breaks
break_dispersion_SA1	Sex	0	Breaks
break_dispersion_SA2	Sex	0	Breaks
break_dispersion_SG1	Sex	0.0600823	Breaks
break_dispersion_SG2	Sex	0	Breaks
break_dispersion_SG3	Sex	0	Breaks
break_dispersion_SG4	Sex	1.43932e-09	Breaks
pct_breaks_SM_SM	Sex	0	Breaks
pct_breaks_SM_SG	Sex	1.58124e-09	Breaks
pct_breaks_SG_SG	Sex	1.63213e-09	Breaks
pct_breaks_SM_SA	Sex	0	Breaks
pct_breaks_SG_SA	Sex	1.55072e-10	Breaks
pct_breaks_SA_SA	Sex	7.49718e-09	Breaks
somatic_variants	Sex	0	Variants
frac_variants_transitions	Sex	2.9576e-09	Variants
num_variants	Sex	0	Variants

## Sheet: Fig2D
Cohort	value	Donor	feature	category
C1	0.494011	donor18_5	cluster_gini	Diversity
C1	0.493054	donor29_5	cluster_gini	Diversity
C1	0.394519	donor25_5	cluster_gini	Diversity
C1	0.392552	donor16_5	cluster_gini	Diversity
C1	0.436744	donor6_5	cluster_gini	Diversity
C1	0.387885	donor11_5	cluster_gini	Diversity
C1	0.476056	donor12_5	cluster_gini	Diversity
C1	0.543547	donor31_5	cluster_gini	Diversity
C1	0.465977	donor29_5	cluster_gini	Diversity
C1	0.479671	donor20_5	cluster_gini	Diversity
C1	0.448011	donor9_5	cluster_gini	Diversity
C1	0.372579	donor22_5	cluster_gini	Diversity
C1	0.300045	donor32_5	cluster_gini	Diversity
C1	0.45438	donor37_5	cluster_gini	Diversity
C1	0.579376	donor3_5	cluster_gini	Diversity
C1	0.282683	donor11_5	cluster_gini	Diversity
C1	0.429864	donor12_5	cluster_gini	Diversity
C1	0.46192	donor31_5	cluster_gini	Diversity
C1	0.386733	donor29_5	cluster_gini	Diversity
C1	0.416326	donor20_5	cluster_gini	Diversity
C1	0.338948	donor22_5	cluster_gini	Diversity
C1	0.242846	donor32_5	cluster_gini	Diversity
C1	0.471563	donor3_5	cluster_gini	Diversity
C2	0.551186	FB_04	cluster_gini	Diversity
C2	0.381541	FB_05	cluster_gini	Diversity
C2	0.423062	FB_14	cluster_gini	Diversity
C2	0.5744	FB_18	cluster_gini	Diversity
C2	0.258541	FB_07	cluster_gini	Diversity
C2	0.436921	FB_08	cluster_gini	Diversity
C2	0.344882	FB_09	cluster_gini	Diversity
C2	0.435433	FB_16	cluster_gini	Diversity
C2	0.419554	FB_20	cluster_gini	Diversity
C2	0.523152	FB_23	cluster_gini	Diversity
C2	0.413098	FB_26	cluster_gini	Diversity
C2	0.299622	FB_29	cluster_gini	Diversity
C2	0.412425	FB_33	cluster_gini	Diversity
C2	0.523917	FB_02	cluster_gini	Diversity
C2	0.521691	FB_04	cluster_gini	Diversity
C2	0.418386	FB_05	cluster_gini	Diversity
C2	0.479668	FB_14	cluster_gini	Diversity
C2	0.646208	FB_18	cluster_gini	Diversity
C1	0.353323	donor34_5	cluster_gini	Diversity
C1	0.475664	donor35_5	cluster_gini	Diversity
C1	0.399831	donor41_5	cluster_gini	Diversity
C1	0.481533	donor31_5	cluster_gini	Diversity
C1	0.58428	donor28_5	cluster_gini	Diversity
C1	0.474886	donor17_5	cluster_gini	Diversity
C1	0.59624	donor33_5	cluster_gini	Diversity
C1	0.433883	donor8_5	cluster_gini	Diversity
C1	0.433402	donor20_5	cluster_gini	Diversity
C1	0.410853	donor27_5	cluster_gini	Diversity
C1	0.423505	donor13_5	cluster_gini	Diversity
C1	0.414642	donor21_5	cluster_gini	Diversity
C1	0.476	donor36_5	cluster_gini	Diversity
C1	0.475594	donor26_5	cluster_gini	Diversity
C1	0.31562	donor22_5	cluster_gini	Diversity
C1	0.284256	donor39_5	cluster_gini	Diversity
C1	0.355384	donor40_5	cluster_gini	Diversity
C1	0.448621	donor4_5	cluster_gini	Diversity
C1	0.690767	donor23_5	cluster_gini	Diversity
C2	0.415751	FB_07	cluster_gini	Diversity
C2	0.574132	FB_08	cluster_gini	Diversity
C2	0.465068	FB_09	cluster_gini	Diversity
C2	0.511007	FB_16	cluster_gini	Diversity
C2	0.524545	FB_20	cluster_gini	Diversity
C2	0.587291	FB_23	cluster_gini	Diversity
C2	0.485521	FB_26	cluster_gini	Diversity
C2	0.374895	FB_29	cluster_gini	Diversity
C2	0.619879	FB_33	cluster_gini	Diversity
C1	0.302946	donor34_5	cluster_gini	Diversity
C1	0.47295	donor35_5	cluster_gini	Diversity
C1	0.396605	donor41_5	cluster_gini	Diversity
C1	0.421672	donor31_5	cluster_gini	Diversity
C1	0.596885	donor28_5	cluster_gini	Diversity
C1	0.676119	donor17_5	cluster_gini	Diversity
C1	0.534912	donor33_5	cluster_gini	Diversity
C1	0.44317	donor8_5	cluster_gini	Diversity
C1	0.478669	donor20_5	cluster_gini	Diversity
C1	0.53757	donor27_5	cluster_gini	Diversity
C1	0.462802	donor13_5	cluster_gini	Diversity
C1	0.484047	donor21_5	cluster_gini	Diversity
C1	0.539117	donor36_5	cluster_gini	Diversity
C1	0.546946	donor26_5	cluster_gini	Diversity
C1	0.386385	donor22_5	cluster_gini	Diversity
C1	0.345432	donor39_5	cluster_gini	Diversity
C1	0.405575	donor40_5	cluster_gini	Diversity
C1	0.491361	donor4_5	cluster_gini	Diversity
C1	0.389839	donor34_5	cluster_gini	Diversity
C1	0.508255	donor35_5	cluster_gini	Diversity
C1	0.444204	donor41_5	cluster_gini	Diversity
C1	0.397658	donor31_5	cluster_gini	Diversity
C1	0.619076	donor28_5	cluster_gini	Diversity
C1	0.5666	donor15_5	cluster_gini	Diversity
C1	0.629029	donor17_5	cluster_gini	Diversity
C1	0.602767	donor33_5	cluster_gini	Diversity
C1	0.428864	donor8_5	cluster_gini	Diversity
C1	0.455297	donor20_5	cluster_gini	Diversity
C1	0.481148	donor27_5	cluster_gini	Diversity
C1	0.452865	donor13_5	cluster_gini	Diversity
C1	0.497942	donor21_5	cluster_gini	Diversity
C1	0.607829	donor36_5	cluster_gini	Diversity
C1	0.530678	donor26_5	cluster_gini	Diversity
C1	0.396244	donor22_5	cluster_gini	Diversity
C1	0.321969	donor39_5	cluster_gini	Diversity
C1	0.384394	donor40_5	cluster_gini	Diversity
C1	0.477027	donor4_5	cluster_gini	Diversity
C2	0.427878	FB_07	cluster_gini	Diversity
C2	0.545973	FB_08	cluster_gini	Diversity
C2	0.45481	FB_09	cluster_gini	Diversity
C2	0.518052	FB_16	cluster_gini	Diversity
C2	0.525025	FB_20	cluster_gini	Diversity
C2	0.570276	FB_23	cluster_gini	Diversity
C2	0.472846	FB_26	cluster_gini	Diversity
C2	0.378304	FB_29	cluster_gini	Diversity
C2	0.672807	FB_33	cluster_gini	Diversity
C2	0.555466	FB_02	cluster_gini	Diversity
C2	0.5645	FB_04	cluster_gini	Diversity
C2	0.399898	FB_05	cluster_gini	Diversity
C2	0.488117	FB_14	cluster_gini	Diversity
C2	0.633955	FB_18	cluster_gini	Diversity
C1	0.307137	donor19_5	cluster_gini	Diversity
C1	0.286764	donor2_5	cluster_gini	Diversity
C1	0.326169	donor38_5	cluster_gini	Diversity
C1	0.228559	donor5_5	cluster_gini	Diversity
C1	0.298786	donor10_5	cluster_gini	Diversity
C1	0.429104	donor1_5	cluster_gini	Diversity
C1	0.246347	donor7_5	cluster_gini	Diversity
C1	0.349448	donor24_5	cluster_gini	Diversity
C1	0.298894	donor30_5	cluster_gini	Diversity
C1	41.1765	donor1_14	pct_clusters_SG1	Isotypes
C1	32.4468	donor10_14	pct_clusters_SG1	Isotypes
C1	37.6851	donor5_14	pct_clusters_SG1	Isotypes
C1	35.5385	donor16_14	pct_clusters_SG1	Isotypes
C1	23.0867	donor3_14	pct_clusters_SG1	Isotypes
C1	26.0154	donor34_14	pct_clusters_SG1	Isotypes
C1	6.81199	donor9_14	pct_clusters_SG1	Isotypes
C1	0	donor25_14	pct_clusters_SG1	Isotypes
C1	23.4305	donor10_14	pct_clusters_SG1	Isotypes
C1	11.4165	donor39_14	pct_clusters_SG1	Isotypes
C1	20.7092	donor12_14	pct_clusters_SG1	Isotypes
C1	12.6255	donor29_14	pct_clusters_SG1	Isotypes
C1	30.6252	donor40_14	pct_clusters_SG1	Isotypes
C1	31.7386	donor15_14	pct_clusters_SG1	Isotypes
C1	5.66038	donor20_14	pct_clusters_SG1	Isotypes
C1	39.4955	donor34_14	pct_clusters_SG1	Isotypes
C1	18.1013	donor9_14	pct_clusters_SG1	Isotypes
C1	16.4706	donor25_14	pct_clusters_SG1	Isotypes
C1	35.0557	donor10_14	pct_clusters_SG1	Isotypes
C1	16.7235	donor39_14	pct_clusters_SG1	Isotypes
C1	19.7965	donor29_14	pct_clusters_SG1	Isotypes
C1	28.9574	donor40_14	pct_clusters_SG1	Isotypes
C1	29.2776	donor20_14	pct_clusters_SG1	Isotypes
C2	15.3285	FB_04	pct_clusters_SG1	Isotypes
C2	25.9084	FB_05	pct_clusters_SG1	Isotypes
C2	16.8118	FB_14	pct_clusters_SG1	Isotypes
C2	15.2709	FB_18	pct_clusters_SG1	Isotypes
C2	11.4917	FB_07	pct_clusters_SG1	Isotypes
C2	20.4819	FB_08	pct_clusters_SG1	Isotypes
C2	15.1187	FB_09	pct_clusters_SG1	Isotypes
C2	21.5367	FB_16	pct_clusters_SG1	Isotypes
C2	7.96221	FB_20	pct_clusters_SG1	Isotypes
C2	16.188	FB_23	pct_clusters_SG1	Isotypes
C2	14.0606	FB_26	pct_clusters_SG1	Isotypes
C2	22.3136	FB_29	pct_clusters_SG1	Isotypes
C2	27.9184	FB_33	pct_clusters_SG1	Isotypes
C2	6.77083	FB_02	pct_clusters_SG1	Isotypes
C2	11.6915	FB_04	pct_clusters_SG1	Isotypes
C2	19.2584	FB_05	pct_clusters_SG1	Isotypes
C2	13.0638	FB_14	pct_clusters_SG1	Isotypes
C2	7.72201	FB_18	pct_clusters_SG1	Isotypes
C1	16.5491	donor24_14	pct_clusters_SG1	Isotypes
C1	2.5641	donor11_14	pct_clusters_SG1	Isotypes
C1	14.2857	donor30_14	pct_clusters_SG1	Isotypes
C1	13.6273	donor25_14	pct_clusters_SG1	Isotypes
C1	14.7059	donor22_14	pct_clusters_SG1	Isotypes
C1	14.944	donor8_14	pct_clusters_SG1	Isotypes
C1	13.0769	donor26_14	pct_clusters_SG1	Isotypes
C1	9.90764	donor4_14	pct_clusters_SG1	Isotypes
C1	14	donor39_14	pct_clusters_SG1	Isotypes
C1	15.5534	donor18_14	pct_clusters_SG1	Isotypes
C1	9.02174	donor35_14	pct_clusters_SG1	Isotypes
C1	11.7347	donor14_14	pct_clusters_SG1	Isotypes
C1	13.0709	donor21_14	pct_clusters_SG1	Isotypes
C1	7.73558	donor23_14	pct_clusters_SG1	Isotypes
C1	11.0524	donor29_14	pct_clusters_SG1	Isotypes
C1	18.9254	donor28_14	pct_clusters_SG1	Isotypes
C1	12.5428	donor19_14	pct_clusters_SG1	Isotypes
C1	29.4118	donor41_14	pct_clusters_SG1	Isotypes
C1	21.7054	donor36_14	pct_clusters_SG1	Isotypes
C2	6.60661	FB_07	pct_clusters_SG1	Isotypes
C2	17.301	FB_08	pct_clusters_SG1	Isotypes
C2	12.6568	FB_09	pct_clusters_SG1	Isotypes
C2	17.0921	FB_16	pct_clusters_SG1	Isotypes
C2	4.53074	FB_20	pct_clusters_SG1	Isotypes
C2	5.22648	FB_23	pct_clusters_SG1	Isotypes
C2	10.5033	FB_26	pct_clusters_SG1	Isotypes
C2	17.5524	FB_29	pct_clusters_SG1	Isotypes
C2	6.92308	FB_33	pct_clusters_SG1	Isotypes
C1	14.9649	donor24_14	pct_clusters_SG1	Isotypes
C1	3.75587	donor11_14	pct_clusters_SG1	Isotypes
C1	8.76656	donor30_14	pct_clusters_SG1	Isotypes
C1	17.6704	donor25_14	pct_clusters_SG1	Isotypes
C1	10.8434	donor22_14	pct_clusters_SG1	Isotypes
C1	2.43902	donor8_14	pct_clusters_SG1	Isotypes
C1	4.23453	donor26_14	pct_clusters_SG1	Isotypes
C1	16.8116	donor4_14	pct_clusters_SG1	Isotypes
C1	10.9259	donor39_14	pct_clusters_SG1	Isotypes
C1	9.78261	donor18_14	pct_clusters_SG1	Isotypes
C1	8.59827	donor35_14	pct_clusters_SG1	Isotypes
C1	9.50872	donor14_14	pct_clusters_SG1	Isotypes
C1	6.87831	donor21_14	pct_clusters_SG1	Isotypes
C1	7.16667	donor23_14	pct_clusters_SG1	Isotypes
C1	12.4927	donor29_14	pct_clusters_SG1	Isotypes
C1	13.4647	donor28_14	pct_clusters_SG1	Isotypes
C1	7.52212	donor19_14	pct_clusters_SG1	Isotypes
C1	24.7653	donor41_14	pct_clusters_SG1	Isotypes
C1	13.406	donor24_14	pct_clusters_SG1	Isotypes
C1	8.68984	donor11_14	pct_clusters_SG1	Isotypes
C1	13.9644	donor30_14	pct_clusters_SG1	Isotypes
C1	19.5611	donor25_14	pct_clusters_SG1	Isotypes
C1	16.6008	donor22_14	pct_clusters_SG1	Isotypes
C1	5.24476	donor13_14	pct_clusters_SG1	Isotypes
C1	8.95522	donor8_14	pct_clusters_SG1	Isotypes
C1	15.8576	donor26_14	pct_clusters_SG1	Isotypes
C1	13.631	donor4_14	pct_clusters_SG1	Isotypes
C1	14.8816	donor39_14	pct_clusters_SG1	Isotypes
C1	14.199	donor18_14	pct_clusters_SG1	Isotypes
C1	9.93789	donor35_14	pct_clusters_SG1	Isotypes
C1	9.80066	donor14_14	pct_clusters_SG1	Isotypes
C1	7.69231	donor21_14	pct_clusters_SG1	Isotypes
C1	10	donor23_14	pct_clusters_SG1	Isotypes
C1	8.98058	donor29_14	pct_clusters_SG1	Isotypes
C1	17.3158	donor28_14	pct_clusters_SG1	Isotypes
C1	10.0819	donor19_14	pct_clusters_SG1	Isotypes
C1	37.9691	donor41_14	pct_clusters_SG1	Isotypes
C2	6.25	FB_07	pct_clusters_SG1	Isotypes
C2	12.3932	FB_08	pct_clusters_SG1	Isotypes
C2	8.20669	FB_09	pct_clusters_SG1	Isotypes
C2	16.43	FB_16	pct_clusters_SG1	Isotypes
C2	10.1167	FB_20	pct_clusters_SG1	Isotypes
C2	9.0566	FB_23	pct_clusters_SG1	Isotypes
C2	10.4634	FB_26	pct_clusters_SG1	Isotypes
C2	9.14845	FB_29	pct_clusters_SG1	Isotypes
C2	3.44828	FB_33	pct_clusters_SG1	Isotypes
C2	9.90826	FB_02	pct_clusters_SG1	Isotypes
C2	10.9626	FB_04	pct_clusters_SG1	Isotypes
C2	20.8812	FB_05	pct_clusters_SG1	Isotypes
C2	11.3671	FB_14	pct_clusters_SG1	Isotypes
C2	11.2195	FB_18	pct_clusters_SG1	Isotypes
C1	23.0096	donor33_14	pct_clusters_SG1	Isotypes
C1	18.862	donor17_14	pct_clusters_SG1	Isotypes
C1	35.2113	donor37_14	pct_clusters_SG1	Isotypes
C1	38.1674	donor7_14	pct_clusters_SG1	Isotypes
C1	37.037	donor32_14	pct_clusters_SG1	Isotypes
C1	29.7688	donor6_14	pct_clusters_SG1	Isotypes
C1	39.4048	donor2_14	pct_clusters_SG1	Isotypes
C1	25.2248	donor38_14	pct_clusters_SG1	Isotypes
C1	18.75	donor27_14	pct_clusters_SG1	Isotypes
C1	0.245098	donor7_25	pct_templated_inserts	Structural
C1	0.177305	donor38_25	pct_templated_inserts	Structural
C1	0.942127	donor37_25	pct_templated_inserts	Structural
C1	0.307692	donor16_25	pct_templated_inserts	Structural
C1	0	donor41_25	pct_templated_inserts	Structural
C1	0.329308	donor15_25	pct_templated_inserts	Structural
C1	0	donor35_25	pct_templated_inserts	Structural
C1	0	donor13_25	pct_templated_inserts	Structural
C1	0.336323	donor38_25	pct_templated_inserts	Structural
C1	0.211416	donor4_25	pct_templated_inserts	Structural
C1	0.425532	donor24_25	pct_templated_inserts	Structural
C1	0	donor10_25	pct_templated_inserts	Structural
C1	0.336952	donor2_25	pct_templated_inserts	Structural
C1	0.75846	donor19_25	pct_templated_inserts	Structural
C1	0	donor20_25	pct_templated_inserts	Structural
C1	0.276434	donor15_25	pct_templated_inserts	Structural
C1	0.126582	donor35_25	pct_templated_inserts	Structural
C1	0.117647	donor13_25	pct_templated_inserts	Structural
C1	0.253293	donor38_25	pct_templated_inserts	Structural
C1	0.511945	donor4_25	pct_templated_inserts	Structural
C1	0.277521	donor10_25	pct_templated_inserts	Structural
C1	0.430416	donor2_25	pct_templated_inserts	Structural
C1	0.285171	donor20_25	pct_templated_inserts	Structural
C2	0	FB_04	pct_templated_inserts	Structural
C2	0.315956	FB_05	pct_templated_inserts	Structural
C2	0.261324	FB_14	pct_templated_inserts	Structural
C2	0	FB_18	pct_templated_inserts	Structural
C2	0.254741	FB_07	pct_templated_inserts	Structural
C2	0.401606	FB_08	pct_templated_inserts	Structural
C2	0.257998	FB_09	pct_templated_inserts	Structural
C2	0.465658	FB_16	pct_templated_inserts	Structural
C2	0.269906	FB_20	pct_templated_inserts	Structural
C2	0.261097	FB_23	pct_templated_inserts	Structural
C2	0	FB_26	pct_templated_inserts	Structural
C2	0.435624	FB_29	pct_templated_inserts	Structural
C2	0.489796	FB_33	pct_templated_inserts	Structural
C2	0	FB_02	pct_templated_inserts	Structural
C2	0	FB_04	pct_templated_inserts	Structural
C2	0.358852	FB_05	pct_templated_inserts	Structural
C2	0	FB_14	pct_templated_inserts	Structural
C2	0	FB_18	pct_templated_inserts	Structural
C1	0.128287	donor33_25	pct_templated_inserts	Structural
C1	0	donor14_25	pct_templated_inserts	Structural
C1	0.391389	donor26_25	pct_templated_inserts	Structural
C1	0.200401	donor13_25	pct_templated_inserts	Structural
C1	0.735294	donor8_25	pct_templated_inserts	Structural
C1	0	donor12_25	pct_templated_inserts	Structural
C1	0.769231	donor28_25	pct_templated_inserts	Structural
C1	0.167926	donor6_25	pct_templated_inserts	Structural
C1	0.1	donor4_25	pct_templated_inserts	Structural
C1	0.28626	donor25_25	pct_templated_inserts	Structural
C1	0.326087	donor1_25	pct_templated_inserts	Structural
C1	0.204082	donor40_25	pct_templated_inserts	Structural
C1	0	donor32_25	pct_templated_inserts	Structural
C1	0.140647	donor23_25	pct_templated_inserts	Structural
C1	0	donor10_25	pct_templated_inserts	Structural
C1	0.294039	donor31_25	pct_templated_inserts	Structural
C1	0.27416	donor29_25	pct_templated_inserts	Structural
C1	0.52521	donor34_25	pct_templated_inserts	Structural
C1	0	donor18_25	pct_templated_inserts	Structural
C2	0.3003	FB_07	pct_templated_inserts	Structural
C2	0.346021	FB_08	pct_templated_inserts	Structural
C2	0.22805	FB_09	pct_templated_inserts	Structural
C2	0.332963	FB_16	pct_templated_inserts	Structural
C2	0	FB_20	pct_templated_inserts	Structural
C2	0.348432	FB_23	pct_templated_inserts	Structural
C2	0.218818	FB_26	pct_templated_inserts	Structural
C2	0.13986	FB_29	pct_templated_inserts	Structural
C2	0	FB_33	pct_templated_inserts	Structural
C1	0	donor33_25	pct_templated_inserts	Structural
C1	0	donor14_25	pct_templated_inserts	Structural
C1	0.407747	donor26_25	pct_templated_inserts	Structural
C1	0.397088	donor13_25	pct_templated_inserts	Structural
C1	0	donor8_25	pct_templated_inserts	Structural
C1	0	donor12_25	pct_templated_inserts	Structural
C1	0	donor28_25	pct_templated_inserts	Structural
C1	0.289855	donor6_25	pct_templated_inserts	Structural
C1	0.37037	donor4_25	pct_templated_inserts	Structural
C1	0.271739	donor25_25	pct_templated_inserts	Structural
C1	0.0722543	donor1_25	pct_templated_inserts	Structural
C1	0.158479	donor40_25	pct_templated_inserts	Structural
C1	0	donor32_25	pct_templated_inserts	Structural
C1	0	donor23_25	pct_templated_inserts	Structural
C1	0.348635	donor10_25	pct_templated_inserts	Structural
C1	0.492611	donor31_25	pct_templated_inserts	Structural
C1	0.221239	donor29_25	pct_templated_inserts	Structural
C1	0.352113	donor34_25	pct_templated_inserts	Structural
C1	0.449006	donor33_25	pct_templated_inserts	Structural
C1	0.13369	donor14_25	pct_templated_inserts	Structural
C1	0.281162	donor26_25	pct_templated_inserts	Structural
C1	0.188088	donor13_25	pct_templated_inserts	Structural
C1	0	donor8_25	pct_templated_inserts	Structural
C1	0	donor22_25	pct_templated_inserts	Structural
C1	0	donor12_25	pct_templated_inserts	Structural
C1	0	donor28_25	pct_templated_inserts	Structural
C1	0	donor6_25	pct_templated_inserts	Structural
C1	0	donor4_25	pct_templated_inserts	Structural
C1	0.485437	donor25_25	pct_templated_inserts	Structural
C1	0.372671	donor1_25	pct_templated_inserts	Structural
C1	0.166113	donor40_25	pct_templated_inserts	Structural
C1	0	donor32_25	pct_templated_inserts	Structural
C1	0.294118	donor23_25	pct_templated_inserts	Structural
C1	0	donor10_25	pct_templated_inserts	Structural
C1	0.635055	donor31_25	pct_templated_inserts	Structural
C1	0.063012	donor29_25	pct_templated_inserts	Structural
C1	0.662252	donor34_25	pct_templated_inserts	Structural
C2	0.152439	FB_07	pct_templated_inserts	Structural
C2	0.42735	FB_08	pct_templated_inserts	Structural
C2	0	FB_09	pct_templated_inserts	Structural
C2	0.20284	FB_16	pct_templated_inserts	Structural
C2	0	FB_20	pct_templated_inserts	Structural
C2	0	FB_23	pct_templated_inserts	Structural
C2	0.149477	FB_26	pct_templated_inserts	Structural
C2	0.23015	FB_29	pct_templated_inserts	Structural
C2	0.862069	FB_33	pct_templated_inserts	Structural
C2	0.183486	FB_02	pct_templated_inserts	Structural
C2	0.26738	FB_04	pct_templated_inserts	Structural
C2	0.191571	FB_05	pct_templated_inserts	Structural
C2	0.460829	FB_14	pct_templated_inserts	Structural
C2	0	FB_18	pct_templated_inserts	Structural
C1	0.0796178	donor11_25	pct_templated_inserts	Structural
C1	0.456621	donor3_25	pct_templated_inserts	Structural
C1	0.393056	donor5_25	pct_templated_inserts	Structural
C1	0.351571	donor9_25	pct_templated_inserts	Structural
C1	0.308642	donor39_25	pct_templated_inserts	Structural
C1	0.289017	donor21_25	pct_templated_inserts	Structural
C1	0.571429	donor30_25	pct_templated_inserts	Structural
C1	0.24975	donor27_25	pct_templated_inserts	Structural
C1	0.458333	donor17_25	pct_templated_inserts	Structural
C1	4.90767	donor13_45	untemplated_inserts	Context
C1	5.00528	donor18_45	untemplated_inserts	Context
C1	6.12751	donor40_45	untemplated_inserts	Context
C1	5.55446	donor36_45	untemplated_inserts	Context
C1	4.54071	donor31_45	untemplated_inserts	Context
C1	5.34159	donor26_45	untemplated_inserts	Context
C1	2.26936	donor1_45	untemplated_inserts	Context
C1	3.88142	donor20_45	untemplated_inserts	Context
C1	3.57374	donor18_45	untemplated_inserts	Context
C1	2.66362	donor29_45	untemplated_inserts	Context
C1	4.01247	donor23_45	untemplated_inserts	Context
C1	3.97935	donor11_45	untemplated_inserts	Context
C1	4.18479	donor16_45	untemplated_inserts	Context
C1	6.44882	donor24_45	untemplated_inserts	Context
C1	2.13565	donor39_45	untemplated_inserts	Context
C1	6.55707	donor26_45	untemplated_inserts	Context
C1	3.90326	donor1_45	untemplated_inserts	Context
C1	5.08645	donor20_45	untemplated_inserts	Context
C1	6.59112	donor18_45	untemplated_inserts	Context
C1	4.69645	donor29_45	untemplated_inserts	Context
C1	4.40873	donor11_45	untemplated_inserts	Context
C1	4.57981	donor16_45	untemplated_inserts	Context
C1	6.21289	donor39_45	untemplated_inserts	Context
C2	2.57805	FB_04	untemplated_inserts	Context
C2	3.99468	FB_05	untemplated_inserts	Context
C2	3.36059	FB_14	untemplated_inserts	Context
C2	6.70839	FB_18	untemplated_inserts	Context
C2	3.82246	FB_07	untemplated_inserts	Context
C2	3.96817	FB_08	untemplated_inserts	Context
C2	3.59714	FB_09	untemplated_inserts	Context
C2	5.19085	FB_16	untemplated_inserts	Context
C2	3.31134	FB_20	untemplated_inserts	Context
C2	2.9948	FB_23	untemplated_inserts	Context
C2	4.02288	FB_26	untemplated_inserts	Context
C2	5.63637	FB_29	untemplated_inserts	Context
C2	5.6318	FB_33	untemplated_inserts	Context
C2	2.23962	FB_02	untemplated_inserts	Context
C2	3.09816	FB_04	untemplated_inserts	Context
C2	3.07289	FB_05	untemplated_inserts	Context
C2	3.26341	FB_14	untemplated_inserts	Context
C2	4.04196	FB_18	untemplated_inserts	Context
C1	3.18667	donor28_45	untemplated_inserts	Context
C1	1.40942	donor14_45	untemplated_inserts	Context
C1	4.20149	donor33_45	untemplated_inserts	Context
C1	2.89562	donor20_45	untemplated_inserts	Context
C1	4.45367	donor32_45	untemplated_inserts	Context
C1	4.27487	donor19_45	untemplated_inserts	Context
C1	4.02747	donor9_45	untemplated_inserts	Context
C1	5.62081	donor5_45	untemplated_inserts	Context
C1	5.16298	donor29_45	untemplated_inserts	Context
C1	6.56345	donor21_45	untemplated_inserts	Context
C1	4.14607	donor3_45	untemplated_inserts	Context
C1	4.32536	donor2_45	untemplated_inserts	Context
C1	4.07631	donor37_45	untemplated_inserts	Context
C1	3.94265	donor4_45	untemplated_inserts	Context
C1	4.21144	donor11_45	untemplated_inserts	Context
C1	5.41993	donor38_45	untemplated_inserts	Context
C1	3.60634	donor17_45	untemplated_inserts	Context
C1	5.06929	donor10_45	untemplated_inserts	Context
C1	3.72171	donor15_45	untemplated_inserts	Context
C2	2.83242	FB_07	untemplated_inserts	Context
C2	2.56051	FB_08	untemplated_inserts	Context
C2	2.83881	FB_09	untemplated_inserts	Context
C2	4.84867	FB_16	untemplated_inserts	Context
C2	2.25408	FB_20	untemplated_inserts	Context
C2	2.80939	FB_23	untemplated_inserts	Context
C2	3.95984	FB_26	untemplated_inserts	Context
C2	3.87969	FB_29	untemplated_inserts	Context
C2	3.17166	FB_33	untemplated_inserts	Context
C1	3.07897	donor28_45	untemplated_inserts	Context
C1	1.70011	donor14_45	untemplated_inserts	Context
C1	2.05865	donor33_45	untemplated_inserts	Context
C1	2.90653	donor20_45	untemplated_inserts	Context
C1	3.88761	donor32_45	untemplated_inserts	Context
C1	1.40696	donor19_45	untemplated_inserts	Context
C1	1.83824	donor9_45	untemplated_inserts	Context
C1	4.65232	donor5_45	untemplated_inserts	Context
C1	3.8103	donor29_45	untemplated_inserts	Context
C1	3.54406	donor21_45	untemplated_inserts	Context
C1	3.2516	donor3_45	untemplated_inserts	Context
C1	2.86851	donor2_45	untemplated_inserts	Context
C1	2.11634	donor37_45	untemplated_inserts	Context
C1	3.04322	donor4_45	untemplated_inserts	Context
C1	3.22803	donor11_45	untemplated_inserts	Context
C1	3.16248	donor38_45	untemplated_inserts	Context
C1	2.74949	donor17_45	untemplated_inserts	Context
C1	3.46492	donor10_45	untemplated_inserts	Context
C1	2.64641	donor28_45	untemplated_inserts	Context
C1	2.37499	donor14_45	untemplated_inserts	Context
C1	2.34844	donor33_45	untemplated_inserts	Context
C1	3.09236	donor20_45	untemplated_inserts	Context
C1	2.35811	donor32_45	untemplated_inserts	Context
C1	1.77369	donor25_45	untemplated_inserts	Context
C1	2.02795	donor19_45	untemplated_inserts	Context
C1	3.31609	donor9_45	untemplated_inserts	Context
C1	4.63357	donor5_45	untemplated_inserts	Context
C1	3.7785	donor29_45	untemplated_inserts	Context
C1	3.37315	donor21_45	untemplated_inserts	Context
C1	3.15269	donor3_45	untemplated_inserts	Context
C1	2.72239	donor2_45	untemplated_inserts	Context
C1	2.13388	donor37_45	untemplated_inserts	Context
C1	3.94109	donor4_45	untemplated_inserts	Context
C1	2.63486	donor11_45	untemplated_inserts	Context
C1	3.58892	donor38_45	untemplated_inserts	Context
C1	3.19986	donor17_45	untemplated_inserts	Context
C1	3.93629	donor10_45	untemplated_inserts	Context
C2	2.35163	FB_07	untemplated_inserts	Context
C2	3.35808	FB_08	untemplated_inserts	Context
C2	2.11053	FB_09	untemplated_inserts	Context
C2	3.89466	FB_16	untemplated_inserts	Context
C2	2.56635	FB_20	untemplated_inserts	Context
C2	3.00697	FB_23	untemplated_inserts	Context
C2	3.43628	FB_26	untemplated_inserts	Context
C2	4.53099	FB_29	untemplated_inserts	Context
C2	2.21927	FB_33	untemplated_inserts	Context
C2	3.05924	FB_02	untemplated_inserts	Context
C2	3.00014	FB_04	untemplated_inserts	Context
C2	3.33918	FB_05	untemplated_inserts	Context
C2	2.93464	FB_14	untemplated_inserts	Context
C2	3.46082	FB_18	untemplated_inserts	Context
C1	5.52272	donor35_45	untemplated_inserts	Context
C1	3.77132	donor7_45	untemplated_inserts	Context
C1	6.23001	donor6_45	untemplated_inserts	Context
C1	5.02734	donor22_45	untemplated_inserts	Context
C1	5.90004	donor41_45	untemplated_inserts	Context
C1	7.19983	donor30_45	untemplated_inserts	Context
C1	6.9413	donor34_45	untemplated_inserts	Context
C1	4.41684	donor12_45	untemplated_inserts	Context
C1	4.27526	donor27_45	untemplated_inserts	Context
C1	2.07547	donor3_56	pct_sequential_switch	Breaks
C1	5.41199	donor23_56	pct_sequential_switch	Breaks
C1	5.84795	donor27_56	pct_sequential_switch	Breaks
C1	2.7127	donor15_56	pct_sequential_switch	Breaks
C1	4.20561	donor34_56	pct_sequential_switch	Breaks
C1	4.44018	donor12_56	pct_sequential_switch	Breaks
C1	5.09554	donor19_56	pct_sequential_switch	Breaks
C1	5.48278	donor25_56	pct_sequential_switch	Breaks
C1	4.46707	donor23_56	pct_sequential_switch	Breaks
C1	6.32517	donor39_56	pct_sequential_switch	Breaks
C1	6.47104	donor13_56	pct_sequential_switch	Breaks
C1	4.34203	donor22_56	pct_sequential_switch	Breaks
C1	4.05059	donor10_56	pct_sequential_switch	Breaks
C1	4.10832	donor20_56	pct_sequential_switch	Breaks
C1	8.19672	donor2_56	pct_sequential_switch	Breaks
C1	4.62265	donor12_56	pct_sequential_switch	Breaks
C1	5.36364	donor19_56	pct_sequential_switch	Breaks
C1	5.55531	donor25_56	pct_sequential_switch	Breaks
C1	3.53646	donor23_56	pct_sequential_switch	Breaks
C1	5.76132	donor39_56	pct_sequential_switch	Breaks
C1	4.63916	donor22_56	pct_sequential_switch	Breaks
C1	4.67554	donor10_56	pct_sequential_switch	Breaks
C1	3.81629	donor2_56	pct_sequential_switch	Breaks
C2	7.20461	FB_04	pct_sequential_switch	Breaks
C2	6.43224	FB_05	pct_sequential_switch	Breaks
C2	5.68362	FB_14	pct_sequential_switch	Breaks
C2	4.58015	FB_18	pct_sequential_switch	Breaks
C2	5.64867	FB_07	pct_sequential_switch	Breaks
C2	4.41176	FB_08	pct_sequential_switch	Breaks
C2	4.29889	FB_09	pct_sequential_switch	Breaks
C2	2.77747	FB_16	pct_sequential_switch	Breaks
C2	3.00334	FB_20	pct_sequential_switch	Breaks
C2	4.14201	FB_23	pct_sequential_switch	Breaks
C2	4.06102	FB_26	pct_sequential_switch	Breaks
C2	5.67577	FB_29	pct_sequential_switch	Breaks
C2	2.14239	FB_33	pct_sequential_switch	Breaks
C2	2.63692	FB_02	pct_sequential_switch	Breaks
C2	4.89796	FB_04	pct_sequential_switch	Breaks
C2	4.06812	FB_05	pct_sequential_switch	Breaks
C2	3.31808	FB_14	pct_sequential_switch	Breaks
C2	2.54453	FB_18	pct_sequential_switch	Breaks
C1	4.39252	donor32_56	pct_sequential_switch	Breaks
C1	1.10294	donor17_56	pct_sequential_switch	Breaks
C1	2.76986	donor36_56	pct_sequential_switch	Breaks
C1	2.32945	donor25_56	pct_sequential_switch	Breaks
C1	4.12088	donor21_56	pct_sequential_switch	Breaks
C1	5.03455	donor9_56	pct_sequential_switch	Breaks
C1	4.59016	donor40_56	pct_sequential_switch	Breaks
C1	7.37564	donor41_56	pct_sequential_switch	Breaks
C1	6.46622	donor39_56	pct_sequential_switch	Breaks
C1	6.08786	donor33_56	pct_sequential_switch	Breaks
C1	6.77821	donor14_56	pct_sequential_switch	Breaks
C1	6.44917	donor18_56	pct_sequential_switch	Breaks
C1	4.55581	donor6_56	pct_sequential_switch	Breaks
C1	3.83361	donor30_56	pct_sequential_switch	Breaks
C1	5.72375	donor22_56	pct_sequential_switch	Breaks
C1	6.41236	donor31_56	pct_sequential_switch	Breaks
C1	5.19815	donor1_56	pct_sequential_switch	Breaks
C1	4.74684	donor38_56	pct_sequential_switch	Breaks
C1	1.82927	donor4_56	pct_sequential_switch	Breaks
C2	5.64263	FB_07	pct_sequential_switch	Breaks
C2	3.17003	FB_08	pct_sequential_switch	Breaks
C2	3.23683	FB_09	pct_sequential_switch	Breaks
C2	2.7193	FB_16	pct_sequential_switch	Breaks
C2	3.77358	FB_20	pct_sequential_switch	Breaks
C2	5.20548	FB_23	pct_sequential_switch	Breaks
C2	3.93965	FB_26	pct_sequential_switch	Breaks
C2	3.88655	FB_29	pct_sequential_switch	Breaks
C2	0.895522	FB_33	pct_sequential_switch	Breaks
C1	3.6448	donor32_56	pct_sequential_switch	Breaks
C1	2.7957	donor17_56	pct_sequential_switch	Breaks
C1	2.01465	donor36_56	pct_sequential_switch	Breaks
C1	3.9028	donor25_56	pct_sequential_switch	Breaks
C1	2.23325	donor21_56	pct_sequential_switch	Breaks
C1	4.34783	donor9_56	pct_sequential_switch	Breaks
C1	4.22535	donor40_56	pct_sequential_switch	Breaks
C1	5.49365	donor41_56	pct_sequential_switch	Breaks
C1	6.26319	donor39_56	pct_sequential_switch	Breaks
C1	4.64881	donor33_56	pct_sequential_switch	Breaks
C1	5.47467	donor14_56	pct_sequential_switch	Breaks
C1	5.37084	donor18_56	pct_sequential_switch	Breaks
C1	2.76775	donor6_56	pct_sequential_switch	Breaks
C1	2.91667	donor30_56	pct_sequential_switch	Breaks
C1	2.94118	donor22_56	pct_sequential_switch	Breaks
C1	5.68229	donor31_56	pct_sequential_switch	Breaks
C1	3.73021	donor1_56	pct_sequential_switch	Breaks
C1	5.15654	donor38_56	pct_sequential_switch	Breaks
C1	4.68348	donor32_56	pct_sequential_switch	Breaks
C1	5.53279	donor17_56	pct_sequential_switch	Breaks
C1	2.72654	donor36_56	pct_sequential_switch	Breaks
C1	4.24575	donor25_56	pct_sequential_switch	Breaks
C1	5.58511	donor21_56	pct_sequential_switch	Breaks
C1	3.77358	donor5_56	pct_sequential_switch	Breaks
C1	1.76991	donor9_56	pct_sequential_switch	Breaks
C1	3.85675	donor40_56	pct_sequential_switch	Breaks
C1	5.95745	donor41_56	pct_sequential_switch	Breaks
C1	5.20478	donor39_56	pct_sequential_switch	Breaks
C1	3.82222	donor33_56	pct_sequential_switch	Breaks
C1	3.74115	donor14_56	pct_sequential_switch	Breaks
C1	6.71024	donor18_56	pct_sequential_switch	Breaks
C1	3.80117	donor6_56	pct_sequential_switch	Breaks
C1	3.93064	donor30_56	pct_sequential_switch	Breaks
C1	4.79947	donor22_56	pct_sequential_switch	Breaks
C1	5.84105	donor31_56	pct_sequential_switch	Breaks
C1	4.72877	donor1_56	pct_sequential_switch	Breaks
C1	3.69966	donor38_56	pct_sequential_switch	Breaks
C2	2.15569	FB_07	pct_sequential_switch	Breaks
C2	4.70163	FB_08	pct_sequential_switch	Breaks
C2	2.46002	FB_09	pct_sequential_switch	Breaks
C2	1.78835	FB_16	pct_sequential_switch	Breaks
C2	1.93548	FB_20	pct_sequential_switch	Breaks
C2	2.66272	FB_23	pct_sequential_switch	Breaks
C2	5.34442	FB_26	pct_sequential_switch	Breaks
C2	4.48471	FB_29	pct_sequential_switch	Breaks
C2	3.7594	FB_33	pct_sequential_switch	Breaks
C2	4.46686	FB_02	pct_sequential_switch	Breaks
C2	0.91954	FB_04	pct_sequential_switch	Breaks
C2	4.92714	FB_05	pct_sequential_switch	Breaks
C2	2.71225	FB_14	pct_sequential_switch	Breaks
C2	3.28466	FB_18	pct_sequential_switch	Breaks
C1	4.71626	donor37_56	pct_sequential_switch	Breaks
C1	5.59509	donor16_56	pct_sequential_switch	Breaks
C1	5.7205	donor11_56	pct_sequential_switch	Breaks
C1	4.39367	donor24_56	pct_sequential_switch	Breaks
C1	4.06699	donor29_56	pct_sequential_switch	Breaks
C1	6.01014	donor28_56	pct_sequential_switch	Breaks
C1	5.07228	donor35_56	pct_sequential_switch	Breaks
C1	6.49792	donor7_56	pct_sequential_switch	Breaks
C1	7.25653	donor8_56	pct_sequential_switch	Breaks
C1	20.9434	donor31_57	pct_intraswitch_deletion	Breaks
C1	18.8202	donor10_57	pct_intraswitch_deletion	Breaks
C1	22.1248	donor22_57	pct_intraswitch_deletion	Breaks
C1	17.3859	donor38_57	pct_intraswitch_deletion	Breaks
C1	23.3645	donor29_57	pct_intraswitch_deletion	Breaks
C1	20.8168	donor25_57	pct_intraswitch_deletion	Breaks
C1	17.1975	donor9_57	pct_intraswitch_deletion	Breaks
C1	17.7583	donor28_57	pct_intraswitch_deletion	Breaks
C1	17.403	donor10_57	pct_intraswitch_deletion	Breaks
C1	23.6462	donor37_57	pct_intraswitch_deletion	Breaks
C1	20.6776	donor7_57	pct_intraswitch_deletion	Breaks
C1	16.3588	donor20_57	pct_intraswitch_deletion	Breaks
C1	22.6255	donor32_57	pct_intraswitch_deletion	Breaks
C1	18.9171	donor14_57	pct_intraswitch_deletion	Breaks
C1	6.55738	donor40_57	pct_intraswitch_deletion	Breaks
C1	21.3122	donor25_57	pct_intraswitch_deletion	Breaks
C1	23.1818	donor9_57	pct_intraswitch_deletion	Breaks
C1	22.0548	donor28_57	pct_intraswitch_deletion	Breaks
C1	22.5742	donor10_57	pct_intraswitch_deletion	Breaks
C1	25.6908	donor37_57	pct_intraswitch_deletion	Breaks
C1	23.6041	donor20_57	pct_intraswitch_deletion	Breaks
C1	21.3869	donor32_57	pct_intraswitch_deletion	Breaks
C1	28.9136	donor40_57	pct_intraswitch_deletion	Breaks
C2	14.4092	FB_04	pct_intraswitch_deletion	Breaks
C2	18.5845	FB_05	pct_intraswitch_deletion	Breaks
C2	21.1318	FB_14	pct_intraswitch_deletion	Breaks
C2	17.9389	FB_18	pct_intraswitch_deletion	Breaks
C2	24.9024	FB_07	pct_intraswitch_deletion	Breaks
C2	14.5425	FB_08	pct_intraswitch_deletion	Breaks
C2	18.4818	FB_09	pct_intraswitch_deletion	Breaks
C2	18.0647	FB_16	pct_intraswitch_deletion	Breaks
C2	14.7942	FB_20	pct_intraswitch_deletion	Breaks
C2	20.7101	FB_23	pct_intraswitch_deletion	Breaks
C2	16.2657	FB_26	pct_intraswitch_deletion	Breaks
C2	21.426	FB_29	pct_intraswitch_deletion	Breaks
C2	21.3617	FB_33	pct_intraswitch_deletion	Breaks
C2	19.8783	FB_02	pct_intraswitch_deletion	Breaks
C2	13.2653	FB_04	pct_intraswitch_deletion	Breaks
C2	17.3132	FB_05	pct_intraswitch_deletion	Breaks
C2	23.4554	FB_14	pct_intraswitch_deletion	Breaks
C2	31.8066	FB_18	pct_intraswitch_deletion	Breaks
C1	14.5319	donor30_57	pct_intraswitch_deletion	Breaks
C1	13.2353	donor36_57	pct_intraswitch_deletion	Breaks
C1	14.8676	donor8_57	pct_intraswitch_deletion	Breaks
C1	14.8087	donor28_57	pct_intraswitch_deletion	Breaks
C1	21.4286	donor18_57	pct_intraswitch_deletion	Breaks
C1	15.8934	donor34_57	pct_intraswitch_deletion	Breaks
C1	10.1639	donor19_57	pct_intraswitch_deletion	Breaks
C1	24.6427	donor41_57	pct_intraswitch_deletion	Breaks
C1	24.0741	donor37_57	pct_intraswitch_deletion	Breaks
C1	21.7572	donor35_57	pct_intraswitch_deletion	Breaks
C1	14.7147	donor21_57	pct_intraswitch_deletion	Breaks
C1	19.5751	donor1_57	pct_intraswitch_deletion	Breaks
C1	15.2113	donor3_57	pct_intraswitch_deletion	Breaks
C1	20.5591	donor15_57	pct_intraswitch_deletion	Breaks
C1	20.4235	donor20_57	pct_intraswitch_deletion	Breaks
C1	23.9304	donor6_57	pct_intraswitch_deletion	Breaks
C1	20.0721	donor24_57	pct_intraswitch_deletion	Breaks
C1	20.0158	donor23_57	pct_intraswitch_deletion	Breaks
C1	19.5122	donor4_57	pct_intraswitch_deletion	Breaks
C2	16.3793	FB_07	pct_intraswitch_deletion	Breaks
C2	13.8329	FB_08	pct_intraswitch_deletion	Breaks
C2	18.36	FB_09	pct_intraswitch_deletion	Breaks
C2	18.7719	FB_16	pct_intraswitch_deletion	Breaks
C2	13.4771	FB_20	pct_intraswitch_deletion	Breaks
C2	16.7123	FB_23	pct_intraswitch_deletion	Breaks
C2	19.7821	FB_26	pct_intraswitch_deletion	Breaks
C2	21.271	FB_29	pct_intraswitch_deletion	Breaks
C2	21.4925	FB_33	pct_intraswitch_deletion	Breaks
C1	11.4645	donor30_57	pct_intraswitch_deletion	Breaks
C1	5.5914	donor36_57	pct_intraswitch_deletion	Breaks
C1	8.33333	donor8_57	pct_intraswitch_deletion	Breaks
C1	14.7888	donor28_57	pct_intraswitch_deletion	Breaks
C1	15.3846	donor18_57	pct_intraswitch_deletion	Breaks
C1	9.78261	donor34_57	pct_intraswitch_deletion	Breaks
C1	9.57746	donor19_57	pct_intraswitch_deletion	Breaks
C1	22.8108	donor41_57	pct_intraswitch_deletion	Breaks
C1	18.3673	donor37_57	pct_intraswitch_deletion	Breaks
C1	22.8496	donor35_57	pct_intraswitch_deletion	Breaks
C1	14.3273	donor21_57	pct_intraswitch_deletion	Breaks
C1	14.578	donor1_57	pct_intraswitch_deletion	Breaks
C1	6.37786	donor3_57	pct_intraswitch_deletion	Breaks
C1	14.0278	donor15_57	pct_intraswitch_deletion	Breaks
C1	18.2445	donor20_57	pct_intraswitch_deletion	Breaks
C1	17.6279	donor6_57	pct_intraswitch_deletion	Breaks
C1	17.6203	donor24_57	pct_intraswitch_deletion	Breaks
C1	17.1271	donor23_57	pct_intraswitch_deletion	Breaks
C1	15.1827	donor30_57	pct_intraswitch_deletion	Breaks
C1	17.8279	donor36_57	pct_intraswitch_deletion	Breaks
C1	12.1893	donor8_57	pct_intraswitch_deletion	Breaks
C1	16.5335	donor28_57	pct_intraswitch_deletion	Breaks
C1	27.3936	donor18_57	pct_intraswitch_deletion	Breaks
C1	6.28931	donor33_57	pct_intraswitch_deletion	Breaks
C1	9.73451	donor34_57	pct_intraswitch_deletion	Breaks
C1	11.0193	donor19_57	pct_intraswitch_deletion	Breaks
C1	21.9574	donor41_57	pct_intraswitch_deletion	Breaks
C1	19.4539	donor37_57	pct_intraswitch_deletion	Breaks
C1	23.3778	donor35_57	pct_intraswitch_deletion	Breaks
C1	15.1668	donor21_57	pct_intraswitch_deletion	Breaks
C1	20.2092	donor1_57	pct_intraswitch_deletion	Breaks
C1	9.94152	donor3_57	pct_intraswitch_deletion	Breaks
C1	17.5723	donor15_57	pct_intraswitch_deletion	Breaks
C1	14.1354	donor20_57	pct_intraswitch_deletion	Breaks
C1	18.9595	donor6_57	pct_intraswitch_deletion	Breaks
C1	17.6405	donor24_57	pct_intraswitch_deletion	Breaks
C1	18.5214	donor23_57	pct_intraswitch_deletion	Breaks
C2	19.6407	FB_07	pct_intraswitch_deletion	Breaks
C2	11.5732	FB_08	pct_intraswitch_deletion	Breaks
C2	16.9742	FB_09	pct_intraswitch_deletion	Breaks
C2	18.7112	FB_16	pct_intraswitch_deletion	Breaks
C2	15.8065	FB_20	pct_intraswitch_deletion	Breaks
C2	19.0828	FB_23	pct_intraswitch_deletion	Breaks
C2	15.4394	FB_26	pct_intraswitch_deletion	Breaks
C2	25.4973	FB_29	pct_intraswitch_deletion	Breaks
C2	9.02256	FB_33	pct_intraswitch_deletion	Breaks
C2	17.4352	FB_02	pct_intraswitch_deletion	Breaks
C2	13.1034	FB_04	pct_intraswitch_deletion	Breaks
C2	19.789	FB_05	pct_intraswitch_deletion	Breaks
C2	20.5192	FB_14	pct_intraswitch_deletion	Breaks
C2	23.723	FB_18	pct_intraswitch_deletion	Breaks
C1	22.2399	donor17_57	pct_intraswitch_deletion	Breaks
C1	22.0009	donor13_57	pct_intraswitch_deletion	Breaks
C1	22.2532	donor27_57	pct_intraswitch_deletion	Breaks
C1	21.3402	donor26_57	pct_intraswitch_deletion	Breaks
C1	18.8596	donor39_57	pct_intraswitch_deletion	Breaks
C1	22.4208	donor11_57	pct_intraswitch_deletion	Breaks
C1	23.3693	donor5_57	pct_intraswitch_deletion	Breaks
C1	22.5576	donor12_57	pct_intraswitch_deletion	Breaks
C1	21.6355	donor2_57	pct_intraswitch_deletion	Breaks

## Sheet: Fig2E
Age	value	feature	Sex
<50	0.0209694	occupancy_top_cluster	female
<50	0.0246575	occupancy_top_cluster	female
<50	0.013804	occupancy_top_cluster	female
<50	0.0141201	occupancy_top_cluster	male
<50	0.0169652	occupancy_top_cluster	female
<50	0.0132771	occupancy_top_cluster	female
>=50	0.037197	occupancy_top_cluster	female
<50	0.0346681	occupancy_top_cluster	female
<50	0.0224447	occupancy_top_cluster	female
<50	0.0214963	occupancy_top_cluster	female
>=50	0.0190727	occupancy_top_cluster	female
<50	0.016333	occupancy_top_cluster	female
>=50	0.0321391	occupancy_top_cluster	female
>=50	0.0694415	occupancy_top_cluster	female
>=50	0.139651	occupancy_top_cluster	female
<50	0.00916754	occupancy_top_cluster	female
>=50	0.0379347	occupancy_top_cluster	female
<50	0.0482613	occupancy_top_cluster	female
<50	0.0248683	occupancy_top_cluster	female
<50	0.0222374	occupancy_top_cluster	female
>=50	0.0174921	occupancy_top_cluster	female
<50	0.0148577	occupancy_top_cluster	female
>=50	0.0367756	occupancy_top_cluster	female
>=50	0.0876712	occupancy_top_cluster	female
>=50	0.126927	occupancy_top_cluster	female
<50	0.0100105	occupancy_top_cluster	female
>=50	0.0157007	occupancy_top_cluster	female
<50	0.0179136	occupancy_top_cluster	female
<50	0.0132771	occupancy_top_cluster	female
<50	0.0168599	occupancy_top_cluster	female
<50	0.0118019	occupancy_top_cluster	female
>=50	0.03804	occupancy_top_cluster	female
>=50	0.0217071	occupancy_top_cluster	female
>=50	0.0219178	occupancy_top_cluster	female
<50	0.0385669	occupancy_top_cluster	female
<50	0.0147524	occupancy_top_cluster	female
<50	0.0222339	occupancy_top_cluster	female
<50	0.0485774	occupancy_top_cluster	male
>=50	0.0340358	occupancy_top_cluster	male
<50	0.0493151	occupancy_top_cluster	male
<50	0.0153846	occupancy_top_cluster	male
<50	0.0178082	occupancy_top_cluster	female
>=50	0.0257113	occupancy_top_cluster	female
>=50	0.0170706	occupancy_top_cluster	male
>=50	0.0195996	occupancy_top_cluster	male
>=50	0.0232877	occupancy_top_cluster	female
>=50	0.0212856	occupancy_top_cluster	female
<50	0.0100105	occupancy_top_cluster	female
<50	0.00948367	occupancy_top_cluster	female
>=50	0.0114858	occupancy_top_cluster	male
>=50	0.0190727	occupancy_top_cluster	male
>=50	0.0926238	occupancy_top_cluster	male
>=50	0.0106428	occupancy_top_cluster	female
<50	0.0264489	occupancy_top_cluster	female
<50	0.0162276	occupancy_top_cluster	female
<50	0.0174921	occupancy_top_cluster	female
<50	0.0484721	occupancy_top_cluster	male
>=50	0.178504	occupancy_top_cluster	male
<50	0.0760801	occupancy_top_cluster	male
<50	0.0161222	occupancy_top_cluster	male
<50	0.025079	occupancy_top_cluster	female
>=50	0.0504742	occupancy_top_cluster	female
>=50	0.0251844	occupancy_top_cluster	male
>=50	0.023393	occupancy_top_cluster	male
>=50	0.0350896	occupancy_top_cluster	female
>=50	0.0406744	occupancy_top_cluster	female
<50	0.0150685	occupancy_top_cluster	female
<50	0.0120126	occupancy_top_cluster	female
>=50	0.0160169	occupancy_top_cluster	male
>=50	0.0228662	occupancy_top_cluster	male
>=50	0.0236038	occupancy_top_cluster	female
<50	0.0241307	occupancy_top_cluster	female
<50	0.0208641	occupancy_top_cluster	female
<50	0.0155954	occupancy_top_cluster	female
<50	0.0532139	occupancy_top_cluster	male
>=50	0.0932561	occupancy_top_cluster	male
>=50	0.055216	occupancy_top_cluster	male
<50	0.0497366	occupancy_top_cluster	male
<50	0.0151739	occupancy_top_cluster	male
<50	0.0192835	occupancy_top_cluster	female
>=50	0.0213909	occupancy_top_cluster	female
>=50	0.018019	occupancy_top_cluster	male
>=50	0.0278188	occupancy_top_cluster	male
>=50	0.0428872	occupancy_top_cluster	female
>=50	0.0303477	occupancy_top_cluster	female
<50	0.013804	occupancy_top_cluster	female
<50	0.0103267	occupancy_top_cluster	female
>=50	0.0131718	occupancy_top_cluster	male
>=50	0.0206533	occupancy_top_cluster	male
>=50	0.00948367	occupancy_top_cluster	female
<50	0.00906217	occupancy_top_cluster	male
<50	0.0102213	occupancy_top_cluster	male
<50	0.00706006	occupancy_top_cluster	male
<50	0.0122234	occupancy_top_cluster	male
<50	0.0168599	occupancy_top_cluster	male
<50	0.00779768	occupancy_top_cluster	male
>=50	0.0115911	occupancy_top_cluster	male
>=50	0.0106428	occupancy_top_cluster	male
<50	413.451	break_dispersion_SG1	female
<50	411.045	break_dispersion_SG1	female
<50	461.901	break_dispersion_SG1	female
<50	310.478	break_dispersion_SG1	male
<50	504.851	break_dispersion_SG1	female
<50	386.803	break_dispersion_SG1	female
>=50	314.036	break_dispersion_SG1	female
<50	496.681	break_dispersion_SG1	female
<50	306.289	break_dispersion_SG1	female
<50	408.804	break_dispersion_SG1	female
>=50	415.57	break_dispersion_SG1	female
<50	299.217	break_dispersion_SG1	female
>=50	446.631	break_dispersion_SG1	female
>=50	403.717	break_dispersion_SG1	female
>=50	141.421	break_dispersion_SG1	female
<50	419.121	break_dispersion_SG1	female
>=50	329.63	break_dispersion_SG1	female
<50	175	break_dispersion_SG1	female
<50	263.583	break_dispersion_SG1	female
<50	366.682	break_dispersion_SG1	female
>=50	381.039	break_dispersion_SG1	female
<50	385.923	break_dispersion_SG1	female
>=50	462.377	break_dispersion_SG1	female
>=50	371.285	break_dispersion_SG1	female
>=50	612.826	break_dispersion_SG1	female
<50	425.671	break_dispersion_SG1	female
>=50	556.391	break_dispersion_SG1	female
<50	347.559	break_dispersion_SG1	female
<50	358.56	break_dispersion_SG1	female
<50	488.896	break_dispersion_SG1	female
<50	362.223	break_dispersion_SG1	female
>=50	393.672	break_dispersion_SG1	female
>=50	388.34	break_dispersion_SG1	female
>=50	426.315	break_dispersion_SG1	female
<50	85.6957	break_dispersion_SG1	female
<50	397.431	break_dispersion_SG1	female
<50	671.518	break_dispersion_SG1	female
<50	396.08	break_dispersion_SG1	male
>=50	506.812	break_dispersion_SG1	male
<50	396.907	break_dispersion_SG1	male
<50	636.883	break_dispersion_SG1	male
<50	539.667	break_dispersion_SG1	female
>=50	402.002	break_dispersion_SG1	female
>=50	444.649	break_dispersion_SG1	male
>=50	494.559	break_dispersion_SG1	male
>=50	238.755	break_dispersion_SG1	female
>=50	435.312	break_dispersion_SG1	female
<50	421.359	break_dispersion_SG1	female
<50	363.442	break_dispersion_SG1	female
>=50	381.633	break_dispersion_SG1	male
>=50	361.335	break_dispersion_SG1	male
>=50	556.616	break_dispersion_SG1	male
>=50	333.683	break_dispersion_SG1	female
<50	378.329	break_dispersion_SG1	female
<50	308.891	break_dispersion_SG1	female
<50	352.293	break_dispersion_SG1	female
<50	426.739	break_dispersion_SG1	male
>=50	688.844	break_dispersion_SG1	male
<50	691.316	break_dispersion_SG1	male
<50	409.709	break_dispersion_SG1	male
<50	391.685	break_dispersion_SG1	female
>=50	487.711	break_dispersion_SG1	female
>=50	415.668	break_dispersion_SG1	male
>=50	366.106	break_dispersion_SG1	male
>=50	526.809	break_dispersion_SG1	female
>=50	201.962	break_dispersion_SG1	female
<50	316.731	break_dispersion_SG1	female
<50	426.274	break_dispersion_SG1	female
>=50	455.029	break_dispersion_SG1	male
>=50	507.534	break_dispersion_SG1	male
>=50	329.199	break_dispersion_SG1	female
<50	384.682	break_dispersion_SG1	female
<50	367.792	break_dispersion_SG1	female
<50	401.974	break_dispersion_SG1	female
<50	382.944	break_dispersion_SG1	male
>=50	535.342	break_dispersion_SG1	male
>=50	468.051	break_dispersion_SG1	male
<50	269.679	break_dispersion_SG1	male
<50	393.3	break_dispersion_SG1	male
<50	405.602	break_dispersion_SG1	female
>=50	427.552	break_dispersion_SG1	female
>=50	658.345	break_dispersion_SG1	male
>=50	449.983	break_dispersion_SG1	male
>=50	283.966	break_dispersion_SG1	female
>=50	433.417	break_dispersion_SG1	female
<50	382.731	break_dispersion_SG1	female
<50	464.827	break_dispersion_SG1	female
>=50	374.599	break_dispersion_SG1	male
>=50	388.397	break_dispersion_SG1	male
>=50	397.343	break_dispersion_SG1	female
<50	397.408	break_dispersion_SG1	male
<50	482.204	break_dispersion_SG1	male
<50	396.017	break_dispersion_SG1	male
<50	363.252	break_dispersion_SG1	male
<50	438.101	break_dispersion_SG1	male
<50	393.255	break_dispersion_SG1	male
>=50	373.299	break_dispersion_SG1	male
>=50	444.835	break_dispersion_SG1	male

## Sheet: Fig2F
Cohort	value	species	variable
splenocytes	2.40731	mouse tissue	pct_inversions
splenocytes	0	mouse tissue	pct_inversions
splenocytes	1.70341	mouse tissue	pct_inversions
splenocytes	3.90662	mouse tissue	pct_inversions
splenocytes	1.34121	mouse tissue	pct_inversions
splenocytes	1.92362	mouse tissue	pct_inversions
splenocytes	0.989093	mouse tissue	pct_inversions
splenocytes	2.97675	mouse tissue	pct_inversions
splenocytes	0.931293	mouse tissue	pct_inversions
splenocytes	4.24685	mouse tissue	pct_inversions
splenocytes	4.35069	mouse tissue	pct_inversions
splenocytes	1.04017	mouse tissue	pct_inversions
lymph node	2.4829	mouse tissue	pct_inversions
lymph node	8.84923	mouse tissue	pct_inversions
lymph node	0.351771	mouse tissue	pct_inversions
lymph node	0.922572	mouse tissue	pct_inversions
lymph node	0.96895	mouse tissue	pct_inversions
lymph node	1.57543	mouse tissue	pct_inversions
lymph node	2.73422	mouse tissue	pct_inversions
lymph node	2.40354	mouse tissue	pct_inversions
lymph node	0	mouse tissue	pct_inversions
lymph node	3.22683	mouse tissue	pct_inversions
lymph node	1.06239	mouse tissue	pct_inversions
lymph node	0.723452	mouse tissue	pct_inversions
Shld1	3.45357	Vincendeau	pct_inversions
Shld1	4.13223	Vincendeau	pct_inversions
Shld1	1.3089	Vincendeau	pct_inversions
Shld1_Xlf	6.31277	Vincendeau	pct_inversions
Shld1_Xlf	3.13725	Vincendeau	pct_inversions
Shld1_Xlf	4.04949	Vincendeau	pct_inversions
WT	2.20994	Vincendeau	pct_inversions
WT	0.813863	Vincendeau	pct_inversions
WT	0	Vincendeau	pct_inversions
Xlf	1.76899	Vincendeau	pct_inversions
Xlf	3.20317	Vincendeau	pct_inversions
Xlf	2.96296	Vincendeau	pct_inversions
splenocytes	17.6182	mouse tissue	pct_intraswitch_deletion
splenocytes	15.8283	mouse tissue	pct_intraswitch_deletion
splenocytes	21.0171	mouse tissue	pct_intraswitch_deletion
splenocytes	22.2306	mouse tissue	pct_intraswitch_deletion
splenocytes	20.1366	mouse tissue	pct_intraswitch_deletion
splenocytes	16.4916	mouse tissue	pct_intraswitch_deletion
splenocytes	23.6969	mouse tissue	pct_intraswitch_deletion
splenocytes	16.4973	mouse tissue	pct_intraswitch_deletion
splenocytes	22.4461	mouse tissue	pct_intraswitch_deletion
splenocytes	20.9055	mouse tissue	pct_intraswitch_deletion
splenocytes	28.3906	mouse tissue	pct_intraswitch_deletion
splenocytes	18.205	mouse tissue	pct_intraswitch_deletion
lymph node	25.3138	mouse tissue	pct_intraswitch_deletion
lymph node	24.9222	mouse tissue	pct_intraswitch_deletion
lymph node	26.0949	mouse tissue	pct_intraswitch_deletion
lymph node	24.4656	mouse tissue	pct_intraswitch_deletion
lymph node	12.9197	mouse tissue	pct_intraswitch_deletion
lymph node	19.5377	mouse tissue	pct_intraswitch_deletion
lymph node	21.2176	mouse tissue	pct_intraswitch_deletion
lymph node	28.8966	mouse tissue	pct_intraswitch_deletion
lymph node	20.9575	mouse tissue	pct_intraswitch_deletion
lymph node	18.0789	mouse tissue	pct_intraswitch_deletion
lymph node	22.6869	mouse tissue	pct_intraswitch_deletion
lymph node	18.5834	mouse tissue	pct_intraswitch_deletion
Shld1	20.7075	Vincendeau	pct_intraswitch_deletion
Shld1	16.3793	Vincendeau	pct_intraswitch_deletion
Shld1	12.9834	Vincendeau	pct_intraswitch_deletion
Shld1_Xlf	15.5172	Vincendeau	pct_intraswitch_deletion
Shld1_Xlf	12.5506	Vincendeau	pct_intraswitch_deletion
Shld1_Xlf	19.8124	Vincendeau	pct_intraswitch_deletion
WT	18.0791	Vincendeau	pct_intraswitch_deletion
WT	15.96	Vincendeau	pct_intraswitch_deletion
WT	8.51064	Vincendeau	pct_intraswitch_deletion
Xlf	11.8117	Vincendeau	pct_intraswitch_deletion
Xlf	11.6529	Vincendeau	pct_intraswitch_deletion
Xlf	6.87023	Vincendeau	pct_intraswitch_deletion
splenocytes	0.00562112	mouse tissue	cluster_size_mean
splenocytes	0.00894363	mouse tissue	cluster_size_mean
splenocytes	0.0045551	mouse tissue	cluster_size_mean
splenocytes	0.0107592	mouse tissue	cluster_size_mean
splenocytes	0.0105895	mouse tissue	cluster_size_mean
splenocytes	0.0171572	mouse tissue	cluster_size_mean
splenocytes	0.00910556	mouse tissue	cluster_size_mean
splenocytes	0.0100124	mouse tissue	cluster_size_mean
splenocytes	0.00502653	mouse tissue	cluster_size_mean
splenocytes	0.0124395	mouse tissue	cluster_size_mean
splenocytes	0.00952712	mouse tissue	cluster_size_mean
splenocytes	0.00824544	mouse tissue	cluster_size_mean
lymph node	0.0199019	mouse tissue	cluster_size_mean
lymph node	0.0114906	mouse tissue	cluster_size_mean
lymph node	0.00829914	mouse tissue	cluster_size_mean
lymph node	0.00660973	mouse tissue	cluster_size_mean
lymph node	0.0137977	mouse tissue	cluster_size_mean
lymph node	0.0114032	mouse tissue	cluster_size_mean
lymph node	0.00480819	mouse tissue	cluster_size_mean
lymph node	0.0090918	mouse tissue	cluster_size_mean
lymph node	0.012832	mouse tissue	cluster_size_mean
lymph node	0.0104882	mouse tissue	cluster_size_mean
lymph node	0.0162973	mouse tissue	cluster_size_mean
lymph node	0.00867521	mouse tissue	cluster_size_mean
Shld1	0.00780482	Vincendeau	cluster_size_mean
Shld1	0.0102041	Vincendeau	cluster_size_mean
Shld1	0.015625	Vincendeau	cluster_size_mean
Shld1_Xlf	0.0210289	Vincendeau	cluster_size_mean
Shld1_Xlf	0.0178329	Vincendeau	cluster_size_mean
Shld1_Xlf	0.0181277	Vincendeau	cluster_size_mean
WT	0.00684932	Vincendeau	cluster_size_mean
WT	0.00490196	Vincendeau	cluster_size_mean
WT	0.00775194	Vincendeau	cluster_size_mean
Xlf	0.00520046	Vincendeau	cluster_size_mean
Xlf	0.00534759	Vincendeau	cluster_size_mean
Xlf	0.00819672	Vincendeau	cluster_size_mean

## Sheet: Fig2G
	PC1	PC2	Genotype
PRJNA831666_Shld1_1	-0.968764	0.434674	Shld1
PRJNA831666_Shld1_2	-1.86559	-0.244126	Shld1
PRJNA831666_Shld1_3	-0.644788	6.56578	Shld1
PRJNA831666_Shld1_Xlf_1	-7.05504	-2.70705	Shld1_Xlf
PRJNA831666_Shld1_Xlf_2	-4.80558	-1.28161	Shld1_Xlf
PRJNA831666_Shld1_Xlf_3	-3.82983	1.30358	Shld1_Xlf
PRJNA831666_WT_1	4.02992	-1.94011	WT
PRJNA831666_WT_2	3.80009	-1.92948	WT
PRJNA831666_WT_3	3.88047	-0.507828	WT
PRJNA831666_Xlf_1	3.60219	-0.282917	Xlf
PRJNA831666_Xlf_2	1.27192	-0.420386	Xlf
PRJNA831666_Xlf_3	2.585	1.00949	Xlf

[truncated: 36 more sheets: Fig2H, Fig3B, Fig3C, Fig3D, Fig3E, Fig3F, Fig3G, Fig4B, Fig4C, Fig4D, Fig4E, Fig4F, Fig4G, Fig4H, Fig4J, FigS1C, FigS1D, FigS1E, FigS1F, FigS2F …]
